# Supplementary material for: New data on species diversity of Annelida (Oligochaeta, Hirudinea) in the Kharbey lakes system, Bolshezemelskaya tundra (Russia)
Source: Zookeys. 2020 Feb 10;910:43–78. doi: 10.3897/zookeys.910.48486 (PMC7026200; doi:10.3897/zookeys.910.48486)
Supplement: XML Treatment for Chaetogaster setosus [file zookeys.910.48486-treatment6.xml]

<!DOCTYPE tp:taxon-treatment
  PUBLIC "-//TaxonX//DTD Taxonomic Treatment Publishing DTD v0 20100105//EN" "tax-treatment-NSO.dtd">
<tp:taxon-treatment xmlns:tp="http://www.plazi.org/taxpub"><tp:treatment-meta><kwd-group><label>Taxon classification</label><kwd><named-content xmlns:xlink="http://www.w3.org/1999/xlink" content-type="kingdom">Animalia</named-content></kwd><kwd><named-content xmlns:xlink="http://www.w3.org/1999/xlink" content-type="order">Tubificida</named-content></kwd><kwd><named-content xmlns:xlink="http://www.w3.org/1999/xlink" content-type="family">Naididae</named-content></kwd></kwd-group><mixed-citation publication-type="journal"><person-group><name><surname>Baturina</surname><given-names>Maria A.</given-names></name><name><surname>Kaygorodova</surname><given-names>Irina A.</given-names></name><name><surname>Loskutova</surname><given-names>Olga A.</given-names></name></person-group><article-title>New data on species diversity of <tp:taxon-name><tp:taxon-name-part taxon-name-part-type="phylum">Annelida</tp:taxon-name-part></tp:taxon-name> (<tp:taxon-name><tp:taxon-name-part taxon-name-part-type="subclass">Oligochaeta</tp:taxon-name-part></tp:taxon-name>, <tp:taxon-name><tp:taxon-name-part taxon-name-part-type="subclass">Hirudinea</tp:taxon-name-part></tp:taxon-name>) in the Kharbey lakes system, Bolshezemelskaya tundra (Russia)</article-title><source>Zookeys</source><day>10</day><month>2</month><year>2020</year><volume>910</volume><fpage>43</fpage><lpage>78</lpage><pub-id pub-id-type="doi">10.3897/zookeys.910.48486</pub-id></mixed-citation></tp:treatment-meta><tp:nomenclature><label>6.</label><tp:taxon-name><object-id xmlns:xlink="http://www.w3.org/1999/xlink" content-type="arpha" xlink:type="simple">4F93BB05-16B9-58AA-8B9F-39D44EF8DAF1</object-id>
                            <tp:taxon-name-part taxon-name-part-type="genus" reg="Chaetogaster">Chaetogaster</tp:taxon-name-part>
                            <tp:taxon-name-part taxon-name-part-type="species" reg="setosus">setosus</tp:taxon-name-part>
                          </tp:taxon-name><tp:taxon-authority>Svetlov, 1925</tp:taxon-authority></tp:nomenclature><tp:treatment-sec sec-type="distribution" id="SECID0EUBAG"><title>Geographic distribution.</title><p>Holarctic species. In the Russian tundra: Murmansk Region (<xref ref-type="bibr" rid="B46">Timm and Popchenko 1978</xref>), and the Pechora River delta (<xref ref-type="bibr" rid="B2">Baturina 2018</xref>).</p></tp:treatment-sec><tp:treatment-sec sec-type="Location" id="SECID0ECCAG"><title>Location.</title><p>Lake Bolshoy Kharbey (<named-content xmlns:xlink="http://www.w3.org/1999/xlink" content-type="dwc:verbatimCoordinates" xlink:type="simple"><named-content content-type="geo-json" specific-use="{&#34;type&#34;:&#34;Point&#34;,&#34;coordinates&#34;:[62.922861,67.545611]}" id="NCID0ELCAG" xlink:type="simple">67°32'44.2"N, 62°55'22.3"E</named-content></named-content>).</p></tp:treatment-sec><tp:treatment-sec sec-type="ecology" id="SECID0EQCAG"><title>Ecology.</title><p>The species of rare in studied region; it was found on silted sand at a depth of 3.8 m.</p></tp:treatment-sec><ref-list><ref id="B46"><mixed-citation xmlns:xlink="http://www.w3.org/1999/xlink" xlink:type="simple"><person-group><name name-style="western"><surname>Timm</surname><given-names>T</given-names></name><name name-style="western"><surname>Popchenko</surname><given-names>V</given-names></name></person-group> (<year>1978</year>) <article-title>The aquatic <tp:taxon-name><tp:taxon-name-part taxon-name-part-type="subclass">Oligochaeta</tp:taxon-name-part></tp:taxon-name> of the Murmansk Region.</article-title><source>Hydrobiological Studies (Tartu)</source><volume>7</volume>: <fpage>71</fpage>–<lpage>132</lpage>.</mixed-citation></ref><ref id="B2"><mixed-citation xmlns:xlink="http://www.w3.org/1999/xlink" xlink:type="simple"><person-group><name name-style="western"><surname>Baturina</surname><given-names>MA</given-names></name></person-group> (<year>2018</year>) <article-title>Oligochaete worms (<tp:taxon-name><tp:taxon-name-part taxon-name-part-type="phylum">Annelida</tp:taxon-name-part></tp:taxon-name>: <tp:taxon-name><tp:taxon-name-part taxon-name-part-type="subclass">Oligochaeta</tp:taxon-name-part></tp:taxon-name>) in zoobenthos species composision of the Pechora River Delta water bodies.</article-title><source>Komi Republic Russian Geographical Society Department Bulletin</source><volume>2</volume>(<issue>18</issue>): <fpage>49</fpage>–<lpage>55</lpage>.</mixed-citation></ref></ref-list></tp:taxon-treatment>
