# Supplementary material for: New data on species diversity of Annelida (Oligochaeta, Hirudinea) in the Kharbey lakes system, Bolshezemelskaya tundra (Russia)
Source: Zookeys. 2020 Feb 10;910:43–78. doi: 10.3897/zookeys.910.48486 (PMC7026200; doi:10.3897/zookeys.910.48486)
Supplement: XML Treatment for Specaria josinae [file zookeys.910.48486-treatment20.xml]

<!DOCTYPE tp:taxon-treatment
  PUBLIC "-//TaxonX//DTD Taxonomic Treatment Publishing DTD v0 20100105//EN" "tax-treatment-NSO.dtd">
<tp:taxon-treatment xmlns:tp="http://www.plazi.org/taxpub"><tp:treatment-meta><kwd-group><label>Taxon classification</label><kwd><named-content xmlns:xlink="http://www.w3.org/1999/xlink" content-type="kingdom">Animalia</named-content></kwd><kwd><named-content xmlns:xlink="http://www.w3.org/1999/xlink" content-type="order">Tubificida</named-content></kwd><kwd><named-content xmlns:xlink="http://www.w3.org/1999/xlink" content-type="family">Naididae</named-content></kwd></kwd-group><mixed-citation publication-type="journal"><person-group><name><surname>Baturina</surname><given-names>Maria A.</given-names></name><name><surname>Kaygorodova</surname><given-names>Irina A.</given-names></name><name><surname>Loskutova</surname><given-names>Olga A.</given-names></name></person-group><article-title>New data on species diversity of <tp:taxon-name><tp:taxon-name-part taxon-name-part-type="phylum">Annelida</tp:taxon-name-part></tp:taxon-name> (<tp:taxon-name><tp:taxon-name-part taxon-name-part-type="subclass">Oligochaeta</tp:taxon-name-part></tp:taxon-name>, <tp:taxon-name><tp:taxon-name-part taxon-name-part-type="subclass">Hirudinea</tp:taxon-name-part></tp:taxon-name>) in the Kharbey lakes system, Bolshezemelskaya tundra (Russia)</article-title><source>Zookeys</source><day>10</day><month>2</month><year>2020</year><volume>910</volume><fpage>43</fpage><lpage>78</lpage><pub-id pub-id-type="doi">10.3897/zookeys.910.48486</pub-id></mixed-citation></tp:treatment-meta><tp:nomenclature><label>20.</label><tp:taxon-name><object-id xmlns:xlink="http://www.w3.org/1999/xlink" content-type="arpha" xlink:type="simple">EEDE360B-50FC-5A86-B04E-0217A8B5C028</object-id>
                            <tp:taxon-name-part taxon-name-part-type="genus" reg="Specaria">Specaria</tp:taxon-name-part>
                            <tp:taxon-name-part taxon-name-part-type="species" reg="josinae">josinae</tp:taxon-name-part>
                          </tp:taxon-name><tp:taxon-authority>(Vejdovský, 1884)</tp:taxon-authority><tp:nomenclature-citation-list><tp:nomenclature-citation><tp:taxon-name>
                                <tp:taxon-name-part taxon-name-part-type="genus" reg="Nais">Nais</tp:taxon-name-part> <tp:taxon-name-part taxon-name-part-type="species" reg="josinae">josinae</tp:taxon-name-part></tp:taxon-name><comment>Vejdovský, 1884</comment></tp:nomenclature-citation></tp:nomenclature-citation-list></tp:nomenclature><tp:treatment-sec sec-type="distribution" id="SECID0EB6BG"><title>Geographic distribution.</title><p>Holarctic species. In the Russian tundra: Murmansk Region (<xref ref-type="bibr" rid="B13">Finogenova 1975</xref>; <xref ref-type="bibr" rid="B46">Timm and Popchenko 1978</xref>), the Pechora River delta (<xref ref-type="bibr" rid="B2">Baturina 2018</xref>), lakes in the More-yu River basin (<xref ref-type="bibr" rid="B3">Baturina and Loskutova 2010</xref>), lakes in the Malaya Usa River basin (<xref ref-type="bibr" rid="B5">Baturina et al. 2014b</xref>), the Anadyr River basin (<xref ref-type="bibr" rid="B26">Morev 1983b</xref>).</p></tp:treatment-sec><tp:treatment-sec sec-type="Location" id="SECID0EAAAI"><title>Location.</title><p>Lake Bolshoy Kharbey (<named-content xmlns:xlink="http://www.w3.org/1999/xlink" content-type="dwc:verbatimCoordinates" xlink:type="simple"><named-content content-type="geo-json" specific-use="{&#34;type&#34;:&#34;Point&#34;,&#34;coordinates&#34;:[62.913028,67.585472]}" id="NCID0EJAAI" xlink:type="simple">67°35'7.7"N, 62°54'46.9"E</named-content></named-content>; <named-content xmlns:xlink="http://www.w3.org/1999/xlink" content-type="dwc:verbatimCoordinates" xlink:type="simple"><named-content content-type="geo-json" specific-use="{&#34;type&#34;:&#34;Point&#34;,&#34;coordinates&#34;:[62.871639,67.567639]}" id="NCID0ERAAI" xlink:type="simple">67°34'3.5"N, 62°52'17.9"E</named-content></named-content>; <named-content xmlns:xlink="http://www.w3.org/1999/xlink" content-type="dwc:verbatimCoordinates" xlink:type="simple"><named-content content-type="geo-json" specific-use="{&#34;type&#34;:&#34;Point&#34;,&#34;coordinates&#34;:[62.922861,67.545611]}" id="NCID0EZAAI" xlink:type="simple">67°32'44.2"N, 62°55'22.3"E</named-content></named-content>; <named-content xmlns:xlink="http://www.w3.org/1999/xlink" content-type="dwc:verbatimCoordinates" xlink:type="simple"><named-content content-type="geo-json" specific-use="{&#34;type&#34;:&#34;Point&#34;,&#34;coordinates&#34;:[62.873972,67.547222]}" id="NCID0EBBAI" xlink:type="simple">67°32'50"N, 62°52'26.3"E</named-content></named-content>; <named-content xmlns:xlink="http://www.w3.org/1999/xlink" content-type="dwc:verbatimCoordinates" xlink:type="simple"><named-content content-type="geo-json" specific-use="{&#34;type&#34;:&#34;Point&#34;,&#34;coordinates&#34;:[62.894472,67.547194]}" id="NCID0EJBAI" xlink:type="simple">67°32'49.9"N, 62°53'40.1"E</named-content></named-content>); Lake Golovka (<named-content xmlns:xlink="http://www.w3.org/1999/xlink" content-type="dwc:verbatimCoordinates" xlink:type="simple"><named-content content-type="geo-json" specific-use="{&#34;type&#34;:&#34;Point&#34;,&#34;coordinates&#34;:[62.935167,67.605889]}" id="NCID0ERBAI" xlink:type="simple">67°36'21.2"N, 62°56'6.6"E</named-content></named-content>); Lake D1 (<named-content xmlns:xlink="http://www.w3.org/1999/xlink" content-type="dwc:verbatimCoordinates" xlink:type="simple"><named-content content-type="geo-json" specific-use="{&#34;type&#34;:&#34;Point&#34;,&#34;coordinates&#34;:[62.897944,67.598000]}" id="NCID0EZBAI" xlink:type="simple">67°35'52.8"N, 62°53'52.6"E</named-content></named-content>); Lake K1 (<named-content xmlns:xlink="http://www.w3.org/1999/xlink" content-type="dwc:verbatimCoordinates" xlink:type="simple"><named-content content-type="geo-json" specific-use="{&#34;type&#34;:&#34;Point&#34;,&#34;coordinates&#34;:[62.866222,67.607667]}" id="NCID0EBCAI" xlink:type="simple">67°36'27.6"N, 62°51'58.4"E</named-content></named-content>; <named-content xmlns:xlink="http://www.w3.org/1999/xlink" content-type="dwc:verbatimCoordinates" xlink:type="simple"><named-content content-type="geo-json" specific-use="{&#34;type&#34;:&#34;Point&#34;,&#34;coordinates&#34;:[62.872306,67.606139]}" id="NCID0EJCAI" xlink:type="simple">67°36'22.1"N, 62°52'20.3"E</named-content></named-content>); Lake K2 (<named-content xmlns:xlink="http://www.w3.org/1999/xlink" content-type="dwc:verbatimCoordinates" xlink:type="simple"><named-content content-type="geo-json" specific-use="{&#34;type&#34;:&#34;Point&#34;,&#34;coordinates&#34;:[62.861028,67.548917]}" id="NCID0ERCAI" xlink:type="simple">67°32'56.1"N, 62°51'39.7"E</named-content></named-content>).</p></tp:treatment-sec><tp:treatment-sec sec-type="ecology" id="SECID0EWCAI"><title>Ecology.</title><p>The species was recorded in most lakes of the study area, mainly on silted sand or clay (depths 0.5–1.1 m), rarely deeper on silted stony-sand or detritus (depths 4.2–6.0 m).</p></tp:treatment-sec><ref-list><ref id="B13"><mixed-citation xmlns:xlink="http://www.w3.org/1999/xlink" xlink:type="simple"><person-group><name name-style="western"><surname>Finogenova</surname><given-names>NP</given-names></name></person-group> (<year>1975</year>) Ecological and faunistic review (<tp:taxon-name><tp:taxon-name-part taxon-name-part-type="subclass">Oligochaeta</tp:taxon-name-part></tp:taxon-name>). In: Dubinina MN et al. (Eds) Biological Productivity of Northern Lakes. 1: Lakes Krivoye and Krugloe. Nauka, Leningrad, 122–125.</mixed-citation></ref><ref id="B46"><mixed-citation xmlns:xlink="http://www.w3.org/1999/xlink" xlink:type="simple"><person-group><name name-style="western"><surname>Timm</surname><given-names>T</given-names></name><name name-style="western"><surname>Popchenko</surname><given-names>V</given-names></name></person-group> (<year>1978</year>) <article-title>The aquatic <tp:taxon-name><tp:taxon-name-part taxon-name-part-type="subclass">Oligochaeta</tp:taxon-name-part></tp:taxon-name> of the Murmansk Region.</article-title><source>Hydrobiological Studies (Tartu)</source><volume>7</volume>: <fpage>71</fpage>–<lpage>132</lpage>.</mixed-citation></ref><ref id="B2"><mixed-citation xmlns:xlink="http://www.w3.org/1999/xlink" xlink:type="simple"><person-group><name name-style="western"><surname>Baturina</surname><given-names>MA</given-names></name></person-group> (<year>2018</year>) <article-title>Oligochaete worms (<tp:taxon-name><tp:taxon-name-part taxon-name-part-type="phylum">Annelida</tp:taxon-name-part></tp:taxon-name>: <tp:taxon-name><tp:taxon-name-part taxon-name-part-type="subclass">Oligochaeta</tp:taxon-name-part></tp:taxon-name>) in zoobenthos species composision of the Pechora River Delta water bodies.</article-title><source>Komi Republic Russian Geographical Society Department Bulletin</source><volume>2</volume>(<issue>18</issue>): <fpage>49</fpage>–<lpage>55</lpage>.</mixed-citation></ref><ref id="B3"><mixed-citation xmlns:xlink="http://www.w3.org/1999/xlink" xlink:type="simple"><person-group><name name-style="western"><surname>Baturina</surname><given-names>MA</given-names></name><name name-style="western"><surname>Loskutova</surname><given-names>OA</given-names></name></person-group> (<year>2010</year>) <tp:taxon-name><tp:taxon-name-part taxon-name-part-type="subclass">Oligochaeta</tp:taxon-name-part></tp:taxon-name> of some Arctic freshwater ecosystems. Journal of Siberian Federal University, Biology (3)2: 177–198. <ext-link xlink:type="simple" ext-link-type="doi" xlink:href="10.17516/1997-1389-0210">https://doi.org/10.17516/1997-1389-0210</ext-link></mixed-citation></ref><ref id="B5"><mixed-citation xmlns:xlink="http://www.w3.org/1999/xlink" xlink:type="simple"><person-group><name name-style="western"><surname>Baturina</surname><given-names>M</given-names></name><name name-style="western"><surname>Timm</surname><given-names>T</given-names></name><name name-style="western"><surname>Loskutova</surname><given-names>O</given-names></name></person-group> (<year>2014b</year>) <article-title><tp:taxon-name><tp:taxon-name-part taxon-name-part-type="subclass">Oligochaeta</tp:taxon-name-part></tp:taxon-name> (<tp:taxon-name><tp:taxon-name-part taxon-name-part-type="phylum">Annelida</tp:taxon-name-part></tp:taxon-name>, <tp:taxon-name><tp:taxon-name-part taxon-name-part-type="class">Clitellata</tp:taxon-name-part></tp:taxon-name>) communities in lakes of the Ural Mountains (Russia).</article-title><source>Zoosymposia</source><volume>9</volume>: <fpage>77</fpage>–<lpage>94</lpage>. <ext-link xlink:type="simple" ext-link-type="doi" xlink:href="10.11646/zoosymposia.9.1.13">https://doi.org/10.11646/zoosymposia.9.1.13</ext-link></mixed-citation></ref><ref id="B26"><mixed-citation xmlns:xlink="http://www.w3.org/1999/xlink" xlink:type="simple"><person-group><name name-style="western"><surname>Morev</surname><given-names>AP</given-names></name></person-group> (<year>1983b</year>) <article-title>Ecological groupings of oligochaetes in the Anadyr River basin.</article-title><source>Hydrobiological Journal</source><volume>19</volume>(<issue>5</issue>): <fpage>59</fpage>–<lpage>63</lpage>.</mixed-citation></ref></ref-list></tp:taxon-treatment>
