# Supplementary material for: New data on species diversity of Annelida (Oligochaeta, Hirudinea) in the Kharbey lakes system, Bolshezemelskaya tundra (Russia)
Source: Zookeys. 2020 Feb 10;910:43–78. doi: 10.3897/zookeys.910.48486 (PMC7026200; doi:10.3897/zookeys.910.48486)
Supplement: XML Treatment for Vejdovskyella comata [file zookeys.910.48486-treatment24.xml]

<!DOCTYPE tp:taxon-treatment
  PUBLIC "-//TaxonX//DTD Taxonomic Treatment Publishing DTD v0 20100105//EN" "tax-treatment-NSO.dtd">
<tp:taxon-treatment xmlns:tp="http://www.plazi.org/taxpub"><tp:treatment-meta><kwd-group><label>Taxon classification</label><kwd><named-content xmlns:xlink="http://www.w3.org/1999/xlink" content-type="kingdom">Animalia</named-content></kwd><kwd><named-content xmlns:xlink="http://www.w3.org/1999/xlink" content-type="order">Tubificida</named-content></kwd><kwd><named-content xmlns:xlink="http://www.w3.org/1999/xlink" content-type="family">Naididae</named-content></kwd></kwd-group><mixed-citation publication-type="journal"><person-group><name><surname>Baturina</surname><given-names>Maria A.</given-names></name><name><surname>Kaygorodova</surname><given-names>Irina A.</given-names></name><name><surname>Loskutova</surname><given-names>Olga A.</given-names></name></person-group><article-title>New data on species diversity of <tp:taxon-name><tp:taxon-name-part taxon-name-part-type="phylum">Annelida</tp:taxon-name-part></tp:taxon-name> (<tp:taxon-name><tp:taxon-name-part taxon-name-part-type="subclass">Oligochaeta</tp:taxon-name-part></tp:taxon-name>, <tp:taxon-name><tp:taxon-name-part taxon-name-part-type="subclass">Hirudinea</tp:taxon-name-part></tp:taxon-name>) in the Kharbey lakes system, Bolshezemelskaya tundra (Russia)</article-title><source>Zookeys</source><day>10</day><month>2</month><year>2020</year><volume>910</volume><fpage>43</fpage><lpage>78</lpage><pub-id pub-id-type="doi">10.3897/zookeys.910.48486</pub-id></mixed-citation></tp:treatment-meta><tp:nomenclature><label>24.</label><tp:taxon-name><object-id xmlns:xlink="http://www.w3.org/1999/xlink" content-type="arpha" xlink:type="simple">AA1A9711-000D-5CAF-8DB8-79B5E73D08E7</object-id>
                            <tp:taxon-name-part taxon-name-part-type="genus" reg="Vejdovskyella">Vejdovskyella</tp:taxon-name-part>
                            <tp:taxon-name-part taxon-name-part-type="species" reg="comata">comata</tp:taxon-name-part>
                          </tp:taxon-name><tp:taxon-authority>(Vejdovský, 1884)</tp:taxon-authority><tp:nomenclature-citation-list><tp:nomenclature-citation><tp:taxon-name>
                                <tp:taxon-name-part taxon-name-part-type="genus" reg="Bohemilla">Bohemilla</tp:taxon-name-part> <tp:taxon-name-part taxon-name-part-type="species" reg="comata">comata</tp:taxon-name-part></tp:taxon-name><comment>Vejdovský, 1884</comment></tp:nomenclature-citation></tp:nomenclature-citation-list></tp:nomenclature><tp:treatment-sec sec-type="distribution" id="SECID0EFUAI"><title>Geographic distribution.</title><p>Holarctic species. In the Russian tundra: Murmansk Region (<xref ref-type="bibr" rid="B13">Finogenova 1975</xref>; <xref ref-type="bibr" rid="B50">Veselov 1977</xref>; <xref ref-type="bibr" rid="B46">Timm and Popchenko 1978</xref>), the Vashutkiny lakes system (<xref ref-type="bibr" rid="B12">Finogenova 1966</xref>), Lake Ambarty and some other lakes in the Korotaikha River basin (<xref ref-type="bibr" rid="B33">Popchenko 1978</xref>), lakes in the Kara River and the More-yu River basins, and Lake Bolshoy Ngosovey (<xref ref-type="bibr" rid="B3">Baturina and Loskutova 2010</xref>).</p></tp:treatment-sec><tp:treatment-sec sec-type="Location" id="SECID0EDVAI"><title>Location.</title><p>Lake Bolshoy Kharbey (<named-content xmlns:xlink="http://www.w3.org/1999/xlink" content-type="dwc:verbatimCoordinates" xlink:type="simple"><named-content content-type="geo-json" specific-use="{&#34;type&#34;:&#34;Point&#34;,&#34;coordinates&#34;:[62.882528,67.578417]}" id="NCID0EMVAI" xlink:type="simple">67°34'42.3"N, 62°52'57.1"E</named-content></named-content>; <named-content xmlns:xlink="http://www.w3.org/1999/xlink" content-type="dwc:verbatimCoordinates" xlink:type="simple"><named-content content-type="geo-json" specific-use="{&#34;type&#34;:&#34;Point&#34;,&#34;coordinates&#34;:[62.897139,67.546750]}" id="NCID0EUVAI" xlink:type="simple">67°32'48.3"N, 62°53'49.7"E</named-content></named-content>; <named-content xmlns:xlink="http://www.w3.org/1999/xlink" content-type="dwc:verbatimCoordinates" xlink:type="simple"><named-content content-type="geo-json" specific-use="{&#34;type&#34;:&#34;Point&#34;,&#34;coordinates&#34;:[62.894472,67.547194]}" id="NCID0E3VAI" xlink:type="simple">67°32'49.9"N, 62°53'40.1"E</named-content></named-content>); Lake L (<named-content xmlns:xlink="http://www.w3.org/1999/xlink" content-type="dwc:verbatimCoordinates" xlink:type="simple"><named-content content-type="geo-json" specific-use="{&#34;type&#34;:&#34;Point&#34;,&#34;coordinates&#34;:[62.826306,67.594861]}" id="NCID0EEWAI" xlink:type="simple">67°35'41.5"N, 62°49'34.7"E</named-content></named-content>); Lake K2 (<named-content xmlns:xlink="http://www.w3.org/1999/xlink" content-type="dwc:verbatimCoordinates" xlink:type="simple"><named-content content-type="geo-json" specific-use="{&#34;type&#34;:&#34;Point&#34;,&#34;coordinates&#34;:[62.861028,67.548806]}" id="NCID0EMWAI" xlink:type="simple">67°32'55.7"N, 62°51'39.7"E</named-content></named-content>; <named-content xmlns:xlink="http://www.w3.org/1999/xlink" content-type="dwc:verbatimCoordinates" xlink:type="simple"><named-content content-type="geo-json" specific-use="{&#34;type&#34;:&#34;Point&#34;,&#34;coordinates&#34;:[62.860611,67.545694]}" id="NCID0EUWAI" xlink:type="simple">67°32'44.5"N, 62°51'38.2"E</named-content></named-content>); Lake K1 (<named-content xmlns:xlink="http://www.w3.org/1999/xlink" content-type="dwc:verbatimCoordinates" xlink:type="simple"><named-content content-type="geo-json" specific-use="{&#34;type&#34;:&#34;Point&#34;,&#34;coordinates&#34;:[62.872306,67.606139]}" id="NCID0E3WAI" xlink:type="simple">67°36'22.1"N, 62°52'20.3"E</named-content></named-content>); Lake Golovka (<named-content xmlns:xlink="http://www.w3.org/1999/xlink" content-type="dwc:verbatimCoordinates" xlink:type="simple"><named-content content-type="geo-json" specific-use="{&#34;type&#34;:&#34;Point&#34;,&#34;coordinates&#34;:[62.923694,67.597222]}" id="NCID0EEXAI" xlink:type="simple">67°35'50"N, 62°55'25.3"E</named-content></named-content>; <named-content xmlns:xlink="http://www.w3.org/1999/xlink" content-type="dwc:verbatimCoordinates" xlink:type="simple"><named-content content-type="geo-json" specific-use="{&#34;type&#34;:&#34;Point&#34;,&#34;coordinates&#34;:[62.936972,67.604806]}" id="NCID0EMXAI" xlink:type="simple">67°36'17.3"N, 62°56'13.1"E</named-content></named-content>).</p></tp:treatment-sec><tp:treatment-sec sec-type="ecology" id="SECID0ERXAI"><title>Ecology.</title><p>Within the area of study, <italic><tp:taxon-name><tp:taxon-name-part taxon-name-part-type="genus" reg="Vejdovskyella">V.</tp:taxon-name-part> <tp:taxon-name-part taxon-name-part-type="species" reg="comata">comata</tp:taxon-name-part></tp:taxon-name></italic> was recorded infrequently, living on sand, silt, and clay (depths 4.5–6.5 m, rarer up to 9.8 m).</p></tp:treatment-sec><ref-list><ref id="B13"><mixed-citation xmlns:xlink="http://www.w3.org/1999/xlink" xlink:type="simple"><person-group><name name-style="western"><surname>Finogenova</surname><given-names>NP</given-names></name></person-group> (<year>1975</year>) Ecological and faunistic review (<tp:taxon-name><tp:taxon-name-part taxon-name-part-type="subclass">Oligochaeta</tp:taxon-name-part></tp:taxon-name>). In: Dubinina MN et al. (Eds) Biological Productivity of Northern Lakes. 1: Lakes Krivoye and Krugloe. Nauka, Leningrad, 122–125.</mixed-citation></ref><ref id="B50"><mixed-citation xmlns:xlink="http://www.w3.org/1999/xlink" xlink:type="simple"><person-group><name name-style="western"><surname>Veselov</surname><given-names>EA</given-names></name></person-group> (<year>1977</year>) <source>Fish of the Kola Peninsula water bodies.</source><publisher-name>University of Petrozavodsk</publisher-name>, <publisher-loc>Petrozavodsk</publisher-loc>, <size units="page">96 pp</size>.</mixed-citation></ref><ref id="B46"><mixed-citation xmlns:xlink="http://www.w3.org/1999/xlink" xlink:type="simple"><person-group><name name-style="western"><surname>Timm</surname><given-names>T</given-names></name><name name-style="western"><surname>Popchenko</surname><given-names>V</given-names></name></person-group> (<year>1978</year>) <article-title>The aquatic <tp:taxon-name><tp:taxon-name-part taxon-name-part-type="subclass">Oligochaeta</tp:taxon-name-part></tp:taxon-name> of the Murmansk Region.</article-title><source>Hydrobiological Studies (Tartu)</source><volume>7</volume>: <fpage>71</fpage>–<lpage>132</lpage>.</mixed-citation></ref><ref id="B12"><mixed-citation xmlns:xlink="http://www.w3.org/1999/xlink" xlink:type="simple"><person-group><name name-style="western"><surname>Finogenova</surname><given-names>NP</given-names></name></person-group> (<year>1966</year>) Oligochaete worms of Vashutkiny lakes. In: Belyaev GM et al. (Eds) Hydrobiological Study and Economic Development of the USSR Far North Lakes. Nauka, Moscow, 63–70.</mixed-citation></ref><ref id="B33"><mixed-citation xmlns:xlink="http://www.w3.org/1999/xlink" xlink:type="simple"><person-group><name name-style="western"><surname>Popchenko</surname><given-names>VI</given-names></name></person-group> (<year>1978</year>) <article-title><tp:taxon-name><tp:taxon-name-part taxon-name-part-type="subclass">Oligochaeta</tp:taxon-name-part></tp:taxon-name>.</article-title> In: <person-group><name name-style="western"><surname>Getsen</surname><given-names>MV</given-names></name></person-group> (<role>Ed.</role>) <issue-title>Flora and Fauna of North European Water Bodies: On the Example of the Bolshezemelskaya Tundra.</issue-title><source>Nauka, Leningrad</source>, <fpage>51</fpage>–<lpage>58</lpage>.</mixed-citation></ref><ref id="B3"><mixed-citation xmlns:xlink="http://www.w3.org/1999/xlink" xlink:type="simple"><person-group><name name-style="western"><surname>Baturina</surname><given-names>MA</given-names></name><name name-style="western"><surname>Loskutova</surname><given-names>OA</given-names></name></person-group> (<year>2010</year>) <tp:taxon-name><tp:taxon-name-part taxon-name-part-type="subclass">Oligochaeta</tp:taxon-name-part></tp:taxon-name> of some Arctic freshwater ecosystems. Journal of Siberian Federal University, Biology (3)2: 177–198. <ext-link xlink:type="simple" ext-link-type="doi" xlink:href="10.17516/1997-1389-0210">https://doi.org/10.17516/1997-1389-0210</ext-link></mixed-citation></ref></ref-list></tp:taxon-treatment>
