# Supplementary material for: New data on species diversity of Annelida (Oligochaeta, Hirudinea) in the Kharbey lakes system, Bolshezemelskaya tundra (Russia)
Source: Zookeys. 2020 Feb 10;910:43–78. doi: 10.3897/zookeys.910.48486 (PMC7026200; doi:10.3897/zookeys.910.48486)
Supplement: XML Treatment for Pristina bilobata [file zookeys.910.48486-treatment28.xml]

<!DOCTYPE tp:taxon-treatment
  PUBLIC "-//TaxonX//DTD Taxonomic Treatment Publishing DTD v0 20100105//EN" "tax-treatment-NSO.dtd">
<tp:taxon-treatment xmlns:tp="http://www.plazi.org/taxpub"><tp:treatment-meta><kwd-group><label>Taxon classification</label><kwd><named-content xmlns:xlink="http://www.w3.org/1999/xlink" content-type="kingdom">Animalia</named-content></kwd><kwd><named-content xmlns:xlink="http://www.w3.org/1999/xlink" content-type="order">Tubificida</named-content></kwd><kwd><named-content xmlns:xlink="http://www.w3.org/1999/xlink" content-type="family">Naididae</named-content></kwd></kwd-group><mixed-citation publication-type="journal"><person-group><name><surname>Baturina</surname><given-names>Maria A.</given-names></name><name><surname>Kaygorodova</surname><given-names>Irina A.</given-names></name><name><surname>Loskutova</surname><given-names>Olga A.</given-names></name></person-group><article-title>New data on species diversity of <tp:taxon-name><tp:taxon-name-part taxon-name-part-type="phylum">Annelida</tp:taxon-name-part></tp:taxon-name> (<tp:taxon-name><tp:taxon-name-part taxon-name-part-type="subclass">Oligochaeta</tp:taxon-name-part></tp:taxon-name>, <tp:taxon-name><tp:taxon-name-part taxon-name-part-type="subclass">Hirudinea</tp:taxon-name-part></tp:taxon-name>) in the Kharbey lakes system, Bolshezemelskaya tundra (Russia)</article-title><source>Zookeys</source><day>10</day><month>2</month><year>2020</year><volume>910</volume><fpage>43</fpage><lpage>78</lpage><pub-id pub-id-type="doi">10.3897/zookeys.910.48486</pub-id></mixed-citation></tp:treatment-meta><tp:nomenclature><label>28.</label><tp:taxon-name><object-id xmlns:xlink="http://www.w3.org/1999/xlink" content-type="arpha" xlink:type="simple">0DC2CECB-1F78-5206-983B-DB00E802C5BE</object-id>
                            <tp:taxon-name-part taxon-name-part-type="genus" reg="Pristina">Pristina</tp:taxon-name-part>
                            <tp:taxon-name-part taxon-name-part-type="species" reg="bilobata">bilobata</tp:taxon-name-part>
                          </tp:taxon-name><tp:taxon-authority>(Bretscher, 1903)</tp:taxon-authority><tp:nomenclature-citation-list><tp:nomenclature-citation><tp:taxon-name>
                                <tp:taxon-name-part taxon-name-part-type="genus" reg="Naidium">Naidium</tp:taxon-name-part> <tp:taxon-name-part taxon-name-part-type="species" reg="bilobata">bilobata</tp:taxon-name-part></tp:taxon-name><comment>Bretscher, 1903</comment></tp:nomenclature-citation></tp:nomenclature-citation-list></tp:nomenclature><tp:treatment-sec sec-type="distribution" id="SECID0ECEBI"><title>Geographic distribution.</title><p>Europe. In the Russian tundra: Lake Ambarty and some other lakes in the Korotaikha River basin (<xref ref-type="bibr" rid="B33">Popchenko 1978</xref>), lakes in the Malaya Usa River basin (<xref ref-type="bibr" rid="B3">Baturina and Loskutova 2010</xref>).</p></tp:treatment-sec><tp:treatment-sec sec-type="Location" id="SECID0EQEBI"><title>Location.</title><p>Lake Bolshoy Kharbey (<named-content xmlns:xlink="http://www.w3.org/1999/xlink" content-type="dwc:verbatimCoordinates" xlink:type="simple"><named-content content-type="geo-json" specific-use="{&#34;type&#34;:&#34;Point&#34;,&#34;coordinates&#34;:[62.922861,67.545611]}" id="NCID0EZEBI" xlink:type="simple">67°32'44.2"N, 62°55'22.3"E</named-content></named-content>); temporary pond near Kharbey (<named-content xmlns:xlink="http://www.w3.org/1999/xlink" content-type="dwc:verbatimCoordinates" xlink:type="simple"><named-content content-type="geo-json" specific-use="{&#34;type&#34;:&#34;Point&#34;,&#34;coordinates&#34;:[62.583333,67.966667]}" id="NCID0EBFBI" xlink:type="simple">67°58'00"N; 62°34'60"E</named-content></named-content>).</p></tp:treatment-sec><tp:treatment-sec sec-type="ecology" id="SECID0EGFBI"><title>Ecology.</title><p>The rare species. It inhabits shallow areas with sandy-clayey substrates.</p></tp:treatment-sec><ref-list><ref id="B33"><mixed-citation xmlns:xlink="http://www.w3.org/1999/xlink" xlink:type="simple"><person-group><name name-style="western"><surname>Popchenko</surname><given-names>VI</given-names></name></person-group> (<year>1978</year>) <article-title><tp:taxon-name><tp:taxon-name-part taxon-name-part-type="subclass">Oligochaeta</tp:taxon-name-part></tp:taxon-name>.</article-title> In: <person-group><name name-style="western"><surname>Getsen</surname><given-names>MV</given-names></name></person-group> (<role>Ed.</role>) <issue-title>Flora and Fauna of North European Water Bodies: On the Example of the Bolshezemelskaya Tundra.</issue-title><source>Nauka, Leningrad</source>, <fpage>51</fpage>–<lpage>58</lpage>.</mixed-citation></ref><ref id="B3"><mixed-citation xmlns:xlink="http://www.w3.org/1999/xlink" xlink:type="simple"><person-group><name name-style="western"><surname>Baturina</surname><given-names>MA</given-names></name><name name-style="western"><surname>Loskutova</surname><given-names>OA</given-names></name></person-group> (<year>2010</year>) <tp:taxon-name><tp:taxon-name-part taxon-name-part-type="subclass">Oligochaeta</tp:taxon-name-part></tp:taxon-name> of some Arctic freshwater ecosystems. Journal of Siberian Federal University, Biology (3)2: 177–198. <ext-link xlink:type="simple" ext-link-type="doi" xlink:href="10.17516/1997-1389-0210">https://doi.org/10.17516/1997-1389-0210</ext-link></mixed-citation></ref></ref-list></tp:taxon-treatment>
