# Supplementary material for: New data on species diversity of Annelida (Oligochaeta, Hirudinea) in the Kharbey lakes system, Bolshezemelskaya tundra (Russia)
Source: Zookeys. 2020 Feb 10;910:43–78. doi: 10.3897/zookeys.910.48486 (PMC7026200; doi:10.3897/zookeys.910.48486)
Supplement: XML Treatment for Embolocephalus velutinus [file zookeys.910.48486-treatment35.xml]

<!DOCTYPE tp:taxon-treatment
  PUBLIC "-//TaxonX//DTD Taxonomic Treatment Publishing DTD v0 20100105//EN" "tax-treatment-NSO.dtd">
<tp:taxon-treatment xmlns:tp="http://www.plazi.org/taxpub"><tp:treatment-meta><kwd-group><label>Taxon classification</label><kwd><named-content xmlns:xlink="http://www.w3.org/1999/xlink" content-type="kingdom">Animalia</named-content></kwd><kwd><named-content xmlns:xlink="http://www.w3.org/1999/xlink" content-type="order">Tubificida</named-content></kwd><kwd><named-content xmlns:xlink="http://www.w3.org/1999/xlink" content-type="family">Naididae</named-content></kwd></kwd-group><mixed-citation publication-type="journal"><person-group><name><surname>Baturina</surname><given-names>Maria A.</given-names></name><name><surname>Kaygorodova</surname><given-names>Irina A.</given-names></name><name><surname>Loskutova</surname><given-names>Olga A.</given-names></name></person-group><article-title>New data on species diversity of <tp:taxon-name><tp:taxon-name-part taxon-name-part-type="phylum">Annelida</tp:taxon-name-part></tp:taxon-name> (<tp:taxon-name><tp:taxon-name-part taxon-name-part-type="subclass">Oligochaeta</tp:taxon-name-part></tp:taxon-name>, <tp:taxon-name><tp:taxon-name-part taxon-name-part-type="subclass">Hirudinea</tp:taxon-name-part></tp:taxon-name>) in the Kharbey lakes system, Bolshezemelskaya tundra (Russia)</article-title><source>Zookeys</source><day>10</day><month>2</month><year>2020</year><volume>910</volume><fpage>43</fpage><lpage>78</lpage><pub-id pub-id-type="doi">10.3897/zookeys.910.48486</pub-id></mixed-citation></tp:treatment-meta><tp:nomenclature><label>35.</label><tp:taxon-name><object-id xmlns:xlink="http://www.w3.org/1999/xlink" content-type="arpha" xlink:type="simple">FFBCFECA-0362-5102-858A-FD4652240288</object-id>
                            <tp:taxon-name-part taxon-name-part-type="genus" reg="Embolocephalus">Embolocephalus</tp:taxon-name-part>
                            <tp:taxon-name-part taxon-name-part-type="species" reg="velutinus">velutinus</tp:taxon-name-part>
                          </tp:taxon-name><tp:taxon-authority>(Grube, 1879)</tp:taxon-authority><tp:nomenclature-citation-list><tp:nomenclature-citation><tp:taxon-name>
                                <tp:taxon-name-part taxon-name-part-type="genus" reg="Saenuris">Saenuris</tp:taxon-name-part> <tp:taxon-name-part taxon-name-part-type="species" reg="velutinus">velutinus</tp:taxon-name-part></tp:taxon-name><comment>Grube, 1879</comment></tp:nomenclature-citation><tp:nomenclature-citation><tp:taxon-name>
                                <tp:taxon-name-part taxon-name-part-type="genus" reg="Tubifex">Tubifex</tp:taxon-name-part> <tp:taxon-name-part taxon-name-part-type="species" reg="sarnensis">sarnensis</tp:taxon-name-part></tp:taxon-name><comment>Pierantoni, 1904</comment></tp:nomenclature-citation><tp:nomenclature-citation><tp:taxon-name>
                                <tp:taxon-name-part taxon-name-part-type="genus" reg="Peloscolex">Peloscolex</tp:taxon-name-part> <tp:taxon-name-part taxon-name-part-type="species" reg="fontinalis">fontinalis</tp:taxon-name-part></tp:taxon-name><comment>Hrabĕ, 1964</comment></tp:nomenclature-citation></tp:nomenclature-citation-list></tp:nomenclature><tp:treatment-sec sec-type="distribution" id="SECID0EI1BI"><title>Geographic distribution.</title><p>Central and Southern Europe, possibly also northern Europe and Siberia (<xref ref-type="bibr" rid="B44">Timm 2009</xref>). In the Russian tundra: the Vashutkiny lakes system (<xref ref-type="bibr" rid="B12">Finogenova 1966</xref>), Lake Ambarty and some other lakes in the Korotaikha River basin (<xref ref-type="bibr" rid="B33">Popchenko 1978</xref>), the Yamal Peninsula (<xref ref-type="bibr" rid="B39">Stepanov 2016</xref>).</p></tp:treatment-sec><tp:treatment-sec sec-type="Location" id="SECID0E51BI"><title>Location.</title><p>Lake Bolshoy Kharbey (<named-content xmlns:xlink="http://www.w3.org/1999/xlink" content-type="dwc:verbatimCoordinates" xlink:type="simple"><named-content content-type="geo-json" specific-use="{&#34;type&#34;:&#34;Point&#34;,&#34;coordinates&#34;:[62.871500,67.576194]}" id="NCID0EH2BI" xlink:type="simple">67°34'34.3"N, 62°52'17.4"E</named-content></named-content>; <named-content xmlns:xlink="http://www.w3.org/1999/xlink" content-type="dwc:verbatimCoordinates" xlink:type="simple"><named-content content-type="geo-json" specific-use="{&#34;type&#34;:&#34;Point&#34;,&#34;coordinates&#34;:[62.873972,67.547222]}" id="NCID0EP2BI" xlink:type="simple">67°32'50"N, 62°52'26.3"E</named-content></named-content>; <named-content xmlns:xlink="http://www.w3.org/1999/xlink" content-type="dwc:verbatimCoordinates" xlink:type="simple"><named-content content-type="geo-json" specific-use="{&#34;type&#34;:&#34;Point&#34;,&#34;coordinates&#34;:[62.894472,67.547194]}" id="NCID0EX2BI" xlink:type="simple">67°32'49.9"N, 62°53'40.1"E</named-content></named-content>); Lake Golovka (<named-content xmlns:xlink="http://www.w3.org/1999/xlink" content-type="dwc:verbatimCoordinates" xlink:type="simple"><named-content content-type="geo-json" specific-use="{&#34;type&#34;:&#34;Point&#34;,&#34;coordinates&#34;:[62.944417,67.602611]}" id="NCID0E62BI" xlink:type="simple">67°36'9.4"N, 62°56'39.9"E</named-content></named-content>).</p></tp:treatment-sec><tp:treatment-sec sec-type="ecology" id="SECID0EE3BI"><title>Ecology.</title><p>The species is common in the tundra zone. It lives on various sediments (including rocky, sandy, clayey, or silty) in the littoral zone of lakes.</p></tp:treatment-sec><ref-list><ref id="B44"><mixed-citation xmlns:xlink="http://www.w3.org/1999/xlink" xlink:type="simple"><person-group><name name-style="western"><surname>Timm</surname><given-names>T</given-names></name></person-group> (<year>2009</year>) <article-title>A guide to the freshwater <tp:taxon-name><tp:taxon-name-part taxon-name-part-type="subclass">Oligochaeta</tp:taxon-name-part></tp:taxon-name> and <tp:taxon-name><tp:taxon-name-part taxon-name-part-type="class">Polychaeta</tp:taxon-name-part></tp:taxon-name> of northern and central Europe.</article-title><source>Lauterbornia</source><volume>66</volume>: <fpage>1</fpage>–<lpage>235</lpage>.</mixed-citation></ref><ref id="B12"><mixed-citation xmlns:xlink="http://www.w3.org/1999/xlink" xlink:type="simple"><person-group><name name-style="western"><surname>Finogenova</surname><given-names>NP</given-names></name></person-group> (<year>1966</year>) Oligochaete worms of Vashutkiny lakes. In: Belyaev GM et al. (Eds) Hydrobiological Study and Economic Development of the USSR Far North Lakes. Nauka, Moscow, 63–70.</mixed-citation></ref><ref id="B33"><mixed-citation xmlns:xlink="http://www.w3.org/1999/xlink" xlink:type="simple"><person-group><name name-style="western"><surname>Popchenko</surname><given-names>VI</given-names></name></person-group> (<year>1978</year>) <article-title><tp:taxon-name><tp:taxon-name-part taxon-name-part-type="subclass">Oligochaeta</tp:taxon-name-part></tp:taxon-name>.</article-title> In: <person-group><name name-style="western"><surname>Getsen</surname><given-names>MV</given-names></name></person-group> (<role>Ed.</role>) <issue-title>Flora and Fauna of North European Water Bodies: On the Example of the Bolshezemelskaya Tundra.</issue-title><source>Nauka, Leningrad</source>, <fpage>51</fpage>–<lpage>58</lpage>.</mixed-citation></ref><ref id="B39"><mixed-citation xmlns:xlink="http://www.w3.org/1999/xlink" xlink:type="simple"><person-group><name name-style="western"><surname>Stepanov</surname><given-names>LN</given-names></name></person-group> (<year>2016</year>) <article-title>Diversity of the zoobenthos of water bodies and watercourses of the Setnaya and Ngoyakha Rivers basins (the Yamal Peninsula, the Yamal-Nenets Autonomous Area).</article-title><source>Fauna of the Urals and Siberia</source><volume>1</volume>: <fpage>90</fpage>–<lpage>104</lpage>.</mixed-citation></ref></ref-list></tp:taxon-treatment>
