# Supplementary material for: New data on species diversity of Annelida (Oligochaeta, Hirudinea) in the Kharbey lakes system, Bolshezemelskaya tundra (Russia)
Source: Zookeys. 2020 Feb 10;910:43–78. doi: 10.3897/zookeys.910.48486 (PMC7026200; doi:10.3897/zookeys.910.48486)
Supplement: XML Treatment for Ilyodrilus templetoni [file zookeys.910.48486-treatment36.xml]

<!DOCTYPE tp:taxon-treatment
  PUBLIC "-//TaxonX//DTD Taxonomic Treatment Publishing DTD v0 20100105//EN" "tax-treatment-NSO.dtd">
<tp:taxon-treatment xmlns:tp="http://www.plazi.org/taxpub"><tp:treatment-meta><kwd-group><label>Taxon classification</label><kwd><named-content xmlns:xlink="http://www.w3.org/1999/xlink" content-type="kingdom">Animalia</named-content></kwd><kwd><named-content xmlns:xlink="http://www.w3.org/1999/xlink" content-type="order">Tubificida</named-content></kwd><kwd><named-content xmlns:xlink="http://www.w3.org/1999/xlink" content-type="family">Naididae</named-content></kwd></kwd-group><mixed-citation publication-type="journal"><person-group><name><surname>Baturina</surname><given-names>Maria A.</given-names></name><name><surname>Kaygorodova</surname><given-names>Irina A.</given-names></name><name><surname>Loskutova</surname><given-names>Olga A.</given-names></name></person-group><article-title>New data on species diversity of <tp:taxon-name><tp:taxon-name-part taxon-name-part-type="phylum">Annelida</tp:taxon-name-part></tp:taxon-name> (<tp:taxon-name><tp:taxon-name-part taxon-name-part-type="subclass">Oligochaeta</tp:taxon-name-part></tp:taxon-name>, <tp:taxon-name><tp:taxon-name-part taxon-name-part-type="subclass">Hirudinea</tp:taxon-name-part></tp:taxon-name>) in the Kharbey lakes system, Bolshezemelskaya tundra (Russia)</article-title><source>Zookeys</source><day>10</day><month>2</month><year>2020</year><volume>910</volume><fpage>43</fpage><lpage>78</lpage><pub-id pub-id-type="doi">10.3897/zookeys.910.48486</pub-id></mixed-citation></tp:treatment-meta><tp:nomenclature><label>36.</label><tp:taxon-name><object-id xmlns:xlink="http://www.w3.org/1999/xlink" content-type="arpha" xlink:type="simple">D7AE0D95-706B-55B7-B2B4-6F9B5ECD35D3</object-id>
                            <tp:taxon-name-part taxon-name-part-type="genus" reg="Ilyodrilus">Ilyodrilus</tp:taxon-name-part>
                            <tp:taxon-name-part taxon-name-part-type="species" reg="templetoni">templetoni</tp:taxon-name-part>
                          </tp:taxon-name><tp:taxon-authority>(Southern, 1909)</tp:taxon-authority><tp:nomenclature-citation-list><tp:nomenclature-citation><tp:taxon-name>
                                <tp:taxon-name-part taxon-name-part-type="genus" reg="Tubifex">Tubifex</tp:taxon-name-part> <tp:taxon-name-part taxon-name-part-type="species" reg="templetoni">templetoni</tp:taxon-name-part></tp:taxon-name><comment>Southern, 1909</comment></tp:nomenclature-citation></tp:nomenclature-citation-list></tp:nomenclature><tp:treatment-sec sec-type="distribution" id="SECID0EG5BI"><title>Geographic distribution.</title><p>Holarctic species. In the Russian tundra: Lake Ambarty and some other lakes in the Korotaikha River basin (<xref ref-type="bibr" rid="B33">Popchenko 1978</xref>).</p></tp:treatment-sec><tp:treatment-sec sec-type="Location" id="SECID0EQ5BI"><title>Location.</title><p>Lake Bolshoy Kharbey (<named-content xmlns:xlink="http://www.w3.org/1999/xlink" content-type="dwc:verbatimCoordinates" xlink:type="simple"><named-content content-type="geo-json" specific-use="{&#34;type&#34;:&#34;Point&#34;,&#34;coordinates&#34;:[62.871639,67.567639]}" id="NCID0EZ5BI" xlink:type="simple">67°34'3.5"N, 62°52'17.9"E</named-content></named-content>); Lake Golovka (<named-content xmlns:xlink="http://www.w3.org/1999/xlink" content-type="dwc:verbatimCoordinates" xlink:type="simple"><named-content content-type="geo-json" specific-use="{&#34;type&#34;:&#34;Point&#34;,&#34;coordinates&#34;:[62.936972,67.604806]}" id="NCID0EB6BI" xlink:type="simple">67°36'17.3"N, 62°56'13.1"E</named-content></named-content>).</p></tp:treatment-sec><tp:treatment-sec sec-type="ecology" id="SECID0EG6BI"><title>Ecology.</title><p>The species prefers soft silts of profundal zone of the lakes (depth of 6.0–6.5 m).</p></tp:treatment-sec><ref-list><ref id="B33"><mixed-citation xmlns:xlink="http://www.w3.org/1999/xlink" xlink:type="simple"><person-group><name name-style="western"><surname>Popchenko</surname><given-names>VI</given-names></name></person-group> (<year>1978</year>) <article-title><tp:taxon-name><tp:taxon-name-part taxon-name-part-type="subclass">Oligochaeta</tp:taxon-name-part></tp:taxon-name>.</article-title> In: <person-group><name name-style="western"><surname>Getsen</surname><given-names>MV</given-names></name></person-group> (<role>Ed.</role>) <issue-title>Flora and Fauna of North European Water Bodies: On the Example of the Bolshezemelskaya Tundra.</issue-title><source>Nauka, Leningrad</source>, <fpage>51</fpage>–<lpage>58</lpage>.</mixed-citation></ref></ref-list></tp:taxon-treatment>
