# Supplementary material for: New data on species diversity of Annelida (Oligochaeta, Hirudinea) in the Kharbey lakes system, Bolshezemelskaya tundra (Russia)
Source: Zookeys. 2020 Feb 10;910:43–78. doi: 10.3897/zookeys.910.48486 (PMC7026200; doi:10.3897/zookeys.910.48486)
Supplement: XML Treatment for Potamothrix hammoniensis [file zookeys.910.48486-treatment40.xml]

<!DOCTYPE tp:taxon-treatment
  PUBLIC "-//TaxonX//DTD Taxonomic Treatment Publishing DTD v0 20100105//EN" "tax-treatment-NSO.dtd">
<tp:taxon-treatment xmlns:tp="http://www.plazi.org/taxpub"><tp:treatment-meta><kwd-group><label>Taxon classification</label><kwd><named-content xmlns:xlink="http://www.w3.org/1999/xlink" content-type="kingdom">Animalia</named-content></kwd><kwd><named-content xmlns:xlink="http://www.w3.org/1999/xlink" content-type="order">Tubificida</named-content></kwd><kwd><named-content xmlns:xlink="http://www.w3.org/1999/xlink" content-type="family">Naididae</named-content></kwd></kwd-group><mixed-citation publication-type="journal"><person-group><name><surname>Baturina</surname><given-names>Maria A.</given-names></name><name><surname>Kaygorodova</surname><given-names>Irina A.</given-names></name><name><surname>Loskutova</surname><given-names>Olga A.</given-names></name></person-group><article-title>New data on species diversity of <tp:taxon-name><tp:taxon-name-part taxon-name-part-type="phylum">Annelida</tp:taxon-name-part></tp:taxon-name> (<tp:taxon-name><tp:taxon-name-part taxon-name-part-type="subclass">Oligochaeta</tp:taxon-name-part></tp:taxon-name>, <tp:taxon-name><tp:taxon-name-part taxon-name-part-type="subclass">Hirudinea</tp:taxon-name-part></tp:taxon-name>) in the Kharbey lakes system, Bolshezemelskaya tundra (Russia)</article-title><source>Zookeys</source><day>10</day><month>2</month><year>2020</year><volume>910</volume><fpage>43</fpage><lpage>78</lpage><pub-id pub-id-type="doi">10.3897/zookeys.910.48486</pub-id></mixed-citation></tp:treatment-meta><tp:nomenclature><label>40.</label><tp:taxon-name><object-id xmlns:xlink="http://www.w3.org/1999/xlink" content-type="arpha" xlink:type="simple">147A5ED8-D9AA-5F99-83FC-5F8A4AA4734C</object-id>
                            <tp:taxon-name-part taxon-name-part-type="genus" reg="Potamothrix">Potamothrix</tp:taxon-name-part>
                            <tp:taxon-name-part taxon-name-part-type="species" reg="hammoniensis">hammoniensis</tp:taxon-name-part>
                          </tp:taxon-name><tp:taxon-authority>(Michaelsen, 1901)</tp:taxon-authority><tp:nomenclature-citation-list><tp:nomenclature-citation><tp:taxon-name>
                                <tp:taxon-name-part taxon-name-part-type="genus" reg="Ilyodrilus">Ilyodrilus</tp:taxon-name-part> <tp:taxon-name-part taxon-name-part-type="species" reg="hammoniensis">hammoniensis</tp:taxon-name-part></tp:taxon-name><comment>Michaelsen, 1901</comment></tp:nomenclature-citation><tp:nomenclature-citation><tp:taxon-name>
                                <tp:taxon-name-part taxon-name-part-type="genus" reg="Tubifex">Tubifex</tp:taxon-name-part> <tp:taxon-name-part taxon-name-part-type="species" reg="cameranoi">cameranoi</tp:taxon-name-part></tp:taxon-name><comment>De Visart, 1901</comment></tp:nomenclature-citation><tp:nomenclature-citation><tp:taxon-name>
                                <tp:taxon-name-part taxon-name-part-type="genus" reg="Psammoryctes">Psammoryctes</tp:taxon-name-part> <tp:taxon-name-part taxon-name-part-type="species" reg="fossor">fossor</tp:taxon-name-part></tp:taxon-name><comment>Ditlevsen, 1904</comment></tp:nomenclature-citation></tp:nomenclature-citation-list></tp:nomenclature><tp:treatment-sec sec-type="distribution" id="SECID0EKPCI"><title>Geographic distribution.</title><p>It was found in Western Palearctic, Africa, Great Lakes of North America, and Lake Titicaca in South America. In the Russian tundra: Murmansk Region (<xref ref-type="bibr" rid="B38">Stalmakova 1974</xref>), the Pechora River delta (<xref ref-type="bibr" rid="B2">Baturina 2018</xref>), lakes in the More-yu River basin (<xref ref-type="bibr" rid="B3">Baturina and Loskutova 2010</xref>), the Ob River and Lena River deltas (<xref ref-type="bibr" rid="B45">Timm and Abarenkov 2018</xref>), the Yamal Peninsula (<xref ref-type="bibr" rid="B41">Stepanov 2018</xref>).</p></tp:treatment-sec><tp:treatment-sec sec-type="Location" id="SECID0EEQCI"><title>Location.</title><p>Lake Bolshoy Kharbey (<named-content xmlns:xlink="http://www.w3.org/1999/xlink" content-type="dwc:verbatimCoordinates" xlink:type="simple"><named-content content-type="geo-json" specific-use="{&#34;type&#34;:&#34;Point&#34;,&#34;coordinates&#34;:[62.871639,67.567639]}" id="NCID0ENQCI" xlink:type="simple">67°34'3.5"N, 62°52'17.9"E</named-content></named-content>; <named-content xmlns:xlink="http://www.w3.org/1999/xlink" content-type="dwc:verbatimCoordinates" xlink:type="simple"><named-content content-type="geo-json" specific-use="{&#34;type&#34;:&#34;Point&#34;,&#34;coordinates&#34;:[62.884111,67.527222]}" id="NCID0EVQCI" xlink:type="simple">67°31'38"N, 62°53'2.8"E</named-content></named-content>); Lake Golovka (<named-content xmlns:xlink="http://www.w3.org/1999/xlink" content-type="dwc:verbatimCoordinates" xlink:type="simple"><named-content content-type="geo-json" specific-use="{&#34;type&#34;:&#34;Point&#34;,&#34;coordinates&#34;:[62.935167,67.605889]}" id="NCID0E4QCI" xlink:type="simple">67°36'21.2"N, 62°56'6.6"E</named-content></named-content>).</p></tp:treatment-sec><tp:treatment-sec sec-type="ecology" id="SECID0ECRCI"><title>Ecology.</title><p>The species was recorded on silty, clayey, sandy-silty sediments, submerged macrophytes or algal cover (depth 0.4–1.1 m).</p></tp:treatment-sec><ref-list><ref id="B38"><mixed-citation xmlns:xlink="http://www.w3.org/1999/xlink" xlink:type="simple"><person-group><name name-style="western"><surname>Stalmakova</surname><given-names>GA</given-names></name></person-group> (<year>1974</year>) <article-title>Benthos of lakes from various landscapes of the Kola Peninsula.</article-title> In: <person-group><name name-style="western"><surname>Forsh</surname><given-names>LF</given-names></name><name name-style="western"><surname>Nazarov</surname><given-names>GV</given-names></name></person-group> (<role>Eds</role>) <issue-title>Lakes from Various Landscapes of the Kola Peninsula.</issue-title><source>Nauka, Leningrad</source>, <fpage>180</fpage>–<lpage>212</lpage>.</mixed-citation></ref><ref id="B2"><mixed-citation xmlns:xlink="http://www.w3.org/1999/xlink" xlink:type="simple"><person-group><name name-style="western"><surname>Baturina</surname><given-names>MA</given-names></name></person-group> (<year>2018</year>) <article-title>Oligochaete worms (<tp:taxon-name><tp:taxon-name-part taxon-name-part-type="phylum">Annelida</tp:taxon-name-part></tp:taxon-name>: <tp:taxon-name><tp:taxon-name-part taxon-name-part-type="subclass">Oligochaeta</tp:taxon-name-part></tp:taxon-name>) in zoobenthos species composision of the Pechora River Delta water bodies.</article-title><source>Komi Republic Russian Geographical Society Department Bulletin</source><volume>2</volume>(<issue>18</issue>): <fpage>49</fpage>–<lpage>55</lpage>.</mixed-citation></ref><ref id="B3"><mixed-citation xmlns:xlink="http://www.w3.org/1999/xlink" xlink:type="simple"><person-group><name name-style="western"><surname>Baturina</surname><given-names>MA</given-names></name><name name-style="western"><surname>Loskutova</surname><given-names>OA</given-names></name></person-group> (<year>2010</year>) <tp:taxon-name><tp:taxon-name-part taxon-name-part-type="subclass">Oligochaeta</tp:taxon-name-part></tp:taxon-name> of some Arctic freshwater ecosystems. Journal of Siberian Federal University, Biology (3)2: 177–198. <ext-link xlink:type="simple" ext-link-type="doi" xlink:href="10.17516/1997-1389-0210">https://doi.org/10.17516/1997-1389-0210</ext-link></mixed-citation></ref><ref id="B45"><mixed-citation xmlns:xlink="http://www.w3.org/1999/xlink" xlink:type="simple"><person-group><name name-style="western"><surname>Timm</surname><given-names>T</given-names></name><name name-style="western"><surname>Abarenkov</surname><given-names>K</given-names></name></person-group> (<year>2018</year>) World distribution of the aquatic <tp:taxon-name><tp:taxon-name-part taxon-name-part-type="subclass">Oligochaeta</tp:taxon-name-part></tp:taxon-name>. Version 1.11. PlutoF. <ext-link xlink:type="simple" ext-link-type="doi" xlink:href="10.15468/2ywn3u">http://doi.org/10.15468/2ywn3u</ext-link></mixed-citation></ref><ref id="B41"><mixed-citation xmlns:xlink="http://www.w3.org/1999/xlink" xlink:type="simple"><person-group><name name-style="western"><surname>Stepanov</surname><given-names>LN</given-names></name></person-group> (<year>2018</year>) <article-title>Zoobenthos of lakes of the Kamenniy Cape (the Yamal Peninsula, the Yamal-Nenets Autonomous Are).</article-title><source>Fauna of the Urals and Siberia</source><volume>1</volume>: <fpage>126</fpage>–<lpage>137</lpage>.</mixed-citation></ref></ref-list></tp:taxon-treatment>
