# Supplementary material for: New data on species diversity of Annelida (Oligochaeta, Hirudinea) in the Kharbey lakes system, Bolshezemelskaya tundra (Russia)
Source: Zookeys. 2020 Feb 10;910:43–78. doi: 10.3897/zookeys.910.48486 (PMC7026200; doi:10.3897/zookeys.910.48486)
Supplement: XML Treatment for Spirosperma ferox [file zookeys.910.48486-treatment41.xml]

<!DOCTYPE tp:taxon-treatment
  PUBLIC "-//TaxonX//DTD Taxonomic Treatment Publishing DTD v0 20100105//EN" "tax-treatment-NSO.dtd">
<tp:taxon-treatment xmlns:tp="http://www.plazi.org/taxpub"><tp:treatment-meta><kwd-group><label>Taxon classification</label><kwd><named-content xmlns:xlink="http://www.w3.org/1999/xlink" content-type="kingdom">Animalia</named-content></kwd><kwd><named-content xmlns:xlink="http://www.w3.org/1999/xlink" content-type="order">Tubificida</named-content></kwd><kwd><named-content xmlns:xlink="http://www.w3.org/1999/xlink" content-type="family">Naididae</named-content></kwd></kwd-group><mixed-citation publication-type="journal"><person-group><name><surname>Baturina</surname><given-names>Maria A.</given-names></name><name><surname>Kaygorodova</surname><given-names>Irina A.</given-names></name><name><surname>Loskutova</surname><given-names>Olga A.</given-names></name></person-group><article-title>New data on species diversity of <tp:taxon-name><tp:taxon-name-part taxon-name-part-type="phylum">Annelida</tp:taxon-name-part></tp:taxon-name> (<tp:taxon-name><tp:taxon-name-part taxon-name-part-type="subclass">Oligochaeta</tp:taxon-name-part></tp:taxon-name>, <tp:taxon-name><tp:taxon-name-part taxon-name-part-type="subclass">Hirudinea</tp:taxon-name-part></tp:taxon-name>) in the Kharbey lakes system, Bolshezemelskaya tundra (Russia)</article-title><source>Zookeys</source><day>10</day><month>2</month><year>2020</year><volume>910</volume><fpage>43</fpage><lpage>78</lpage><pub-id pub-id-type="doi">10.3897/zookeys.910.48486</pub-id></mixed-citation></tp:treatment-meta><tp:nomenclature><label>41.</label><tp:taxon-name><object-id xmlns:xlink="http://www.w3.org/1999/xlink" content-type="arpha" xlink:type="simple">4F5D8746-9AA7-5EBD-A005-5FDD79379E9D</object-id>
                            <tp:taxon-name-part taxon-name-part-type="genus" reg="Spirosperma">Spirosperma</tp:taxon-name-part>
                            <tp:taxon-name-part taxon-name-part-type="species" reg="ferox">ferox</tp:taxon-name-part>
                          </tp:taxon-name><tp:taxon-authority>Eisen, 1879</tp:taxon-authority><tp:nomenclature-citation-list><tp:nomenclature-citation><tp:taxon-name>
                                <tp:taxon-name-part taxon-name-part-type="genus" reg="Peloscolex">Peloscolex</tp:taxon-name-part> <tp:taxon-name-part taxon-name-part-type="species" reg="ferox">ferox</tp:taxon-name-part></tp:taxon-name><comment>(Eisen, 1879)</comment></tp:nomenclature-citation><tp:nomenclature-citation><tp:taxon-name>
                                <tp:taxon-name-part taxon-name-part-type="genus" reg="Embolocephalus">Embolocephalus</tp:taxon-name-part> <tp:taxon-name-part taxon-name-part-type="species" reg="plicatus">plicatus</tp:taxon-name-part></tp:taxon-name><comment>Randolph, 1892</comment></tp:nomenclature-citation></tp:nomenclature-citation-list></tp:nomenclature><tp:treatment-sec sec-type="distribution" id="SECID0EQTCI"><title>Geographic distribution.</title><p>Holarctic species. In the Russian tundra: the Pechora River delta (<xref ref-type="bibr" rid="B2">Baturina 2018</xref>), Lake Ambarty and some other lakes in the Korotaikha River basin (<xref ref-type="bibr" rid="B33">Popchenko 1978</xref>), lakes of central part of Bolshezemelskaya tundra (Belyakov and Skvortsov 1994), lakes in the Malaya and Bolshaya Usa Rivers basins, as well as lakes in the Kara River basin (<xref ref-type="bibr" rid="B5">Baturina et al. 2014b</xref>), lakes in the More-yu River basin (<xref ref-type="bibr" rid="B3">Baturina and Loskutova 2010</xref>), the Norilsk group of lakes (<xref ref-type="bibr" rid="B49">Vershinin 1960</xref>), northern part of Western Siberia (<xref ref-type="bibr" rid="B55">Zaloznyj 1984</xref>), the Yamal Peninsula (<xref ref-type="bibr" rid="B39">Stepanov 2016</xref>, <xref ref-type="bibr" rid="B40">2017</xref>, <xref ref-type="bibr" rid="B41">2018</xref>).</p></tp:treatment-sec><tp:treatment-sec sec-type="Location" id="SECID0E1UCI"><title>Location.</title><p>Lake Bolshoy Kharbey (<named-content xmlns:xlink="http://www.w3.org/1999/xlink" content-type="dwc:verbatimCoordinates" xlink:type="simple"><named-content content-type="geo-json" specific-use="{&#34;type&#34;:&#34;Point&#34;,&#34;coordinates&#34;:[62.871500,67.576194]}" id="NCID0EDVCI" xlink:type="simple">67°34'34.3"N, 62°52'17.4"E</named-content></named-content>; <named-content xmlns:xlink="http://www.w3.org/1999/xlink" content-type="dwc:verbatimCoordinates" xlink:type="simple"><named-content content-type="geo-json" specific-use="{&#34;type&#34;:&#34;Point&#34;,&#34;coordinates&#34;:[62.925194,67.590972]}" id="NCID0ELVCI" xlink:type="simple">67°35'27.5"N, 62°55'30.7"E</named-content></named-content>; <named-content xmlns:xlink="http://www.w3.org/1999/xlink" content-type="dwc:verbatimCoordinates" xlink:type="simple"><named-content content-type="geo-json" specific-use="{&#34;type&#34;:&#34;Point&#34;,&#34;coordinates&#34;:[62.871639,67.567639]}" id="NCID0ETVCI" xlink:type="simple">67°34'3.5"N, 62°52'17.9"E</named-content></named-content>; <named-content xmlns:xlink="http://www.w3.org/1999/xlink" content-type="dwc:verbatimCoordinates" xlink:type="simple"><named-content content-type="geo-json" specific-use="{&#34;type&#34;:&#34;Point&#34;,&#34;coordinates&#34;:[62.917389,67.563389]}" id="NCID0E2VCI" xlink:type="simple">67°33'48.2"N, 62°55'2.6"E</named-content></named-content>; <named-content xmlns:xlink="http://www.w3.org/1999/xlink" content-type="dwc:verbatimCoordinates" xlink:type="simple"><named-content content-type="geo-json" specific-use="{&#34;type&#34;:&#34;Point&#34;,&#34;coordinates&#34;:[62.922861,67.545611]}" id="NCID0EDWCI" xlink:type="simple">67°32'44.2"N, 62°55'22.3"E</named-content></named-content>; <named-content xmlns:xlink="http://www.w3.org/1999/xlink" content-type="dwc:verbatimCoordinates" xlink:type="simple"><named-content content-type="geo-json" specific-use="{&#34;type&#34;:&#34;Point&#34;,&#34;coordinates&#34;:[62.873972,67.547222]}" id="NCID0ELWCI" xlink:type="simple">67°32'50"N, 62°52'26.3"E</named-content></named-content>; <named-content xmlns:xlink="http://www.w3.org/1999/xlink" content-type="dwc:verbatimCoordinates" xlink:type="simple"><named-content content-type="geo-json" specific-use="{&#34;type&#34;:&#34;Point&#34;,&#34;coordinates&#34;:[62.884111,67.527222]}" id="NCID0ETWCI" xlink:type="simple">67°31'38"N, 62°53'2.8"E</named-content></named-content>; <named-content xmlns:xlink="http://www.w3.org/1999/xlink" content-type="dwc:verbatimCoordinates" xlink:type="simple"><named-content content-type="geo-json" specific-use="{&#34;type&#34;:&#34;Point&#34;,&#34;coordinates&#34;:[62.869639,67.539472]}" id="NCID0E2WCI" xlink:type="simple">67°32'22.1"N, 62°52'10.7"E</named-content></named-content>); Lake Golovka (<named-content xmlns:xlink="http://www.w3.org/1999/xlink" content-type="dwc:verbatimCoordinates" xlink:type="simple"><named-content content-type="geo-json" specific-use="{&#34;type&#34;:&#34;Point&#34;,&#34;coordinates&#34;:[62.923694,67.597222]}" id="NCID0EDXCI" xlink:type="simple">67°35'50"N, 62°55'25.3"E</named-content></named-content>; <named-content xmlns:xlink="http://www.w3.org/1999/xlink" content-type="dwc:verbatimCoordinates" xlink:type="simple"><named-content content-type="geo-json" specific-use="{&#34;type&#34;:&#34;Point&#34;,&#34;coordinates&#34;:[62.930722,67.602528]}" id="NCID0ELXCI" xlink:type="simple">67°36'9.1"N, 62°55'50.6"E</named-content></named-content>; <named-content xmlns:xlink="http://www.w3.org/1999/xlink" content-type="dwc:verbatimCoordinates" xlink:type="simple"><named-content content-type="geo-json" specific-use="{&#34;type&#34;:&#34;Point&#34;,&#34;coordinates&#34;:[62.936972,67.604806]}" id="NCID0ETXCI" xlink:type="simple">67°36'17.3"N, 62°56'13.1"E</named-content></named-content>); Lake D1 (<named-content xmlns:xlink="http://www.w3.org/1999/xlink" content-type="dwc:verbatimCoordinates" xlink:type="simple"><named-content content-type="geo-json" specific-use="{&#34;type&#34;:&#34;Point&#34;,&#34;coordinates&#34;:[62.897944,67.598000]}" id="NCID0E2XCI" xlink:type="simple">67°35'52.8"N, 62°53'52.6"E</named-content></named-content>); Lake K1 (<named-content xmlns:xlink="http://www.w3.org/1999/xlink" content-type="dwc:verbatimCoordinates" xlink:type="simple"><named-content content-type="geo-json" specific-use="{&#34;type&#34;:&#34;Point&#34;,&#34;coordinates&#34;:[62.866222,67.607667]}" id="NCID0EDYCI" xlink:type="simple">67°36'27.6"N, 62°51'58.4"E</named-content></named-content>) Lake K2 (<named-content xmlns:xlink="http://www.w3.org/1999/xlink" content-type="dwc:verbatimCoordinates" xlink:type="simple"><named-content content-type="geo-json" specific-use="{&#34;type&#34;:&#34;Point&#34;,&#34;coordinates&#34;:[62.861028,67.548806]}" id="NCID0ELYCI" xlink:type="simple">67°32'55.7"N, 62°51'39.7"E</named-content></named-content>); Lake L (<named-content xmlns:xlink="http://www.w3.org/1999/xlink" content-type="dwc:verbatimCoordinates" xlink:type="simple"><named-content content-type="geo-json" specific-use="{&#34;type&#34;:&#34;Point&#34;,&#34;coordinates&#34;:[62.826306,67.594861]}" id="NCID0ETYCI" xlink:type="simple">67°35'41.5"N, 62°49'34.7"E</named-content></named-content>; <named-content xmlns:xlink="http://www.w3.org/1999/xlink" content-type="dwc:verbatimCoordinates" xlink:type="simple"><named-content content-type="geo-json" specific-use="{&#34;type&#34;:&#34;Point&#34;,&#34;coordinates&#34;:[62.829111,67.596111]}" id="NCID0E2YCI" xlink:type="simple">67°35'46"N, 62°49'44.8"E</named-content></named-content>); temporary pond (<named-content xmlns:xlink="http://www.w3.org/1999/xlink" content-type="dwc:verbatimCoordinates" xlink:type="simple"><named-content content-type="geo-json" specific-use="{&#34;type&#34;:&#34;Point&#34;,&#34;coordinates&#34;:[62.583333,67.966667]}" id="NCID0EDZCI" xlink:type="simple">67°58' N; 62°34'60"E</named-content></named-content>).</p></tp:treatment-sec><tp:treatment-sec sec-type="ecology" id="SECID0EIZCI"><title>Ecology.</title><p>This species is widespread in the area; it was found in most studied water bodies. It inhabits various grounds: stony, sandy, and muddy, often occurs on stones covered by moss or algae or submerged macrophytes (from the water edge up to 9.0 m). In most lakes, <italic><tp:taxon-name><tp:taxon-name-part taxon-name-part-type="genus" reg="Spirosperma">S.</tp:taxon-name-part> <tp:taxon-name-part taxon-name-part-type="species" reg="ferox">ferox</tp:taxon-name-part></tp:taxon-name></italic> is dominant in number.</p></tp:treatment-sec><ref-list><ref id="B2"><mixed-citation xmlns:xlink="http://www.w3.org/1999/xlink" xlink:type="simple"><person-group><name name-style="western"><surname>Baturina</surname><given-names>MA</given-names></name></person-group> (<year>2018</year>) <article-title>Oligochaete worms (<tp:taxon-name><tp:taxon-name-part taxon-name-part-type="phylum">Annelida</tp:taxon-name-part></tp:taxon-name>: <tp:taxon-name><tp:taxon-name-part taxon-name-part-type="subclass">Oligochaeta</tp:taxon-name-part></tp:taxon-name>) in zoobenthos species composision of the Pechora River Delta water bodies.</article-title><source>Komi Republic Russian Geographical Society Department Bulletin</source><volume>2</volume>(<issue>18</issue>): <fpage>49</fpage>–<lpage>55</lpage>.</mixed-citation></ref><ref id="B33"><mixed-citation xmlns:xlink="http://www.w3.org/1999/xlink" xlink:type="simple"><person-group><name name-style="western"><surname>Popchenko</surname><given-names>VI</given-names></name></person-group> (<year>1978</year>) <article-title><tp:taxon-name><tp:taxon-name-part taxon-name-part-type="subclass">Oligochaeta</tp:taxon-name-part></tp:taxon-name>.</article-title> In: <person-group><name name-style="western"><surname>Getsen</surname><given-names>MV</given-names></name></person-group> (<role>Ed.</role>) <issue-title>Flora and Fauna of North European Water Bodies: On the Example of the Bolshezemelskaya Tundra.</issue-title><source>Nauka, Leningrad</source>, <fpage>51</fpage>–<lpage>58</lpage>.</mixed-citation></ref><ref id="B5"><mixed-citation xmlns:xlink="http://www.w3.org/1999/xlink" xlink:type="simple"><person-group><name name-style="western"><surname>Baturina</surname><given-names>M</given-names></name><name name-style="western"><surname>Timm</surname><given-names>T</given-names></name><name name-style="western"><surname>Loskutova</surname><given-names>O</given-names></name></person-group> (<year>2014b</year>) <article-title><tp:taxon-name><tp:taxon-name-part taxon-name-part-type="subclass">Oligochaeta</tp:taxon-name-part></tp:taxon-name> (<tp:taxon-name><tp:taxon-name-part taxon-name-part-type="phylum">Annelida</tp:taxon-name-part></tp:taxon-name>, <tp:taxon-name><tp:taxon-name-part taxon-name-part-type="class">Clitellata</tp:taxon-name-part></tp:taxon-name>) communities in lakes of the Ural Mountains (Russia).</article-title><source>Zoosymposia</source><volume>9</volume>: <fpage>77</fpage>–<lpage>94</lpage>. <ext-link xlink:type="simple" ext-link-type="doi" xlink:href="10.11646/zoosymposia.9.1.13">https://doi.org/10.11646/zoosymposia.9.1.13</ext-link></mixed-citation></ref><ref id="B3"><mixed-citation xmlns:xlink="http://www.w3.org/1999/xlink" xlink:type="simple"><person-group><name name-style="western"><surname>Baturina</surname><given-names>MA</given-names></name><name name-style="western"><surname>Loskutova</surname><given-names>OA</given-names></name></person-group> (<year>2010</year>) <tp:taxon-name><tp:taxon-name-part taxon-name-part-type="subclass">Oligochaeta</tp:taxon-name-part></tp:taxon-name> of some Arctic freshwater ecosystems. Journal of Siberian Federal University, Biology (3)2: 177–198. <ext-link xlink:type="simple" ext-link-type="doi" xlink:href="10.17516/1997-1389-0210">https://doi.org/10.17516/1997-1389-0210</ext-link></mixed-citation></ref><ref id="B49"><mixed-citation xmlns:xlink="http://www.w3.org/1999/xlink" xlink:type="simple"><person-group><name name-style="western"><surname>Vershinin</surname><given-names>NV</given-names></name></person-group> (<year>1960</year>) <article-title>On the question of the origin of relict fauna in the Norilsk group of lakes.</article-title><source>Proceedings of the USSR Academy of Sciences</source><volume>135</volume>(<issue>3</issue>): <fpage>753</fpage>–<lpage>755</lpage>.</mixed-citation></ref><ref id="B55"><mixed-citation xmlns:xlink="http://www.w3.org/1999/xlink" xlink:type="simple"><person-group><name name-style="western"><surname>Zaloznyj</surname><given-names>NA</given-names></name></person-group> (<year>1984</year>) <article-title>Role of oligochaete and leeches in Western Siberian water bodies ecosystems.</article-title> In: <person-group><name name-style="western"><surname>Berdichevskiyi</surname><given-names>LS</given-names></name></person-group> (<role>Ed.</role>) <issue-title>Biological Resources of Siberian and Far Eastern Inland Waters.</issue-title><source>Nauka, Moscow</source>, <fpage>124</fpage>–<lpage>142</lpage>.</mixed-citation></ref><ref id="B39"><mixed-citation xmlns:xlink="http://www.w3.org/1999/xlink" xlink:type="simple"><person-group><name name-style="western"><surname>Stepanov</surname><given-names>LN</given-names></name></person-group> (<year>2016</year>) <article-title>Diversity of the zoobenthos of water bodies and watercourses of the Setnaya and Ngoyakha Rivers basins (the Yamal Peninsula, the Yamal-Nenets Autonomous Area).</article-title><source>Fauna of the Urals and Siberia</source><volume>1</volume>: <fpage>90</fpage>–<lpage>104</lpage>.</mixed-citation></ref><ref id="B40"><mixed-citation xmlns:xlink="http://www.w3.org/1999/xlink" xlink:type="simple"><person-group><name name-style="western"><surname>Stepanov</surname><given-names>LN</given-names></name></person-group> (<year>2017</year>) <article-title>Zoobenthos of water bodies and watercourses of the River Yarayakha basin (Southern Yamal, the Yamal-Nenets Autonomous Area).</article-title><source>Fauna of the Urals and Siberia</source><volume>1</volume>: <fpage>116</fpage>–<lpage>131</lpage>.</mixed-citation></ref><ref id="B41"><mixed-citation xmlns:xlink="http://www.w3.org/1999/xlink" xlink:type="simple"><person-group><name name-style="western"><surname>Stepanov</surname><given-names>LN</given-names></name></person-group> (<year>2018</year>) <article-title>Zoobenthos of lakes of the Kamenniy Cape (the Yamal Peninsula, the Yamal-Nenets Autonomous Are).</article-title><source>Fauna of the Urals and Siberia</source><volume>1</volume>: <fpage>126</fpage>–<lpage>137</lpage>.</mixed-citation></ref></ref-list></tp:taxon-treatment>
