# Supplementary material for: New data on species diversity of Annelida (Oligochaeta, Hirudinea) in the Kharbey lakes system, Bolshezemelskaya tundra (Russia)
Source: Zookeys. 2020 Feb 10;910:43–78. doi: 10.3897/zookeys.910.48486 (PMC7026200; doi:10.3897/zookeys.910.48486)
Supplement: XML Treatment for Tubifex tubifex [file zookeys.910.48486-treatment43.xml]

<!DOCTYPE tp:taxon-treatment
  PUBLIC "-//TaxonX//DTD Taxonomic Treatment Publishing DTD v0 20100105//EN" "tax-treatment-NSO.dtd">
<tp:taxon-treatment xmlns:tp="http://www.plazi.org/taxpub"><tp:treatment-meta><kwd-group><label>Taxon classification</label><kwd><named-content xmlns:xlink="http://www.w3.org/1999/xlink" content-type="kingdom">Animalia</named-content></kwd><kwd><named-content xmlns:xlink="http://www.w3.org/1999/xlink" content-type="order">Tubificida</named-content></kwd><kwd><named-content xmlns:xlink="http://www.w3.org/1999/xlink" content-type="family">Naididae</named-content></kwd></kwd-group><mixed-citation publication-type="journal"><person-group><name><surname>Baturina</surname><given-names>Maria A.</given-names></name><name><surname>Kaygorodova</surname><given-names>Irina A.</given-names></name><name><surname>Loskutova</surname><given-names>Olga A.</given-names></name></person-group><article-title>New data on species diversity of <tp:taxon-name><tp:taxon-name-part taxon-name-part-type="phylum">Annelida</tp:taxon-name-part></tp:taxon-name> (<tp:taxon-name><tp:taxon-name-part taxon-name-part-type="subclass">Oligochaeta</tp:taxon-name-part></tp:taxon-name>, <tp:taxon-name><tp:taxon-name-part taxon-name-part-type="subclass">Hirudinea</tp:taxon-name-part></tp:taxon-name>) in the Kharbey lakes system, Bolshezemelskaya tundra (Russia)</article-title><source>Zookeys</source><day>10</day><month>2</month><year>2020</year><volume>910</volume><fpage>43</fpage><lpage>78</lpage><pub-id pub-id-type="doi">10.3897/zookeys.910.48486</pub-id></mixed-citation></tp:treatment-meta><tp:nomenclature><label>43.</label><tp:taxon-name><object-id xmlns:xlink="http://www.w3.org/1999/xlink" content-type="arpha" xlink:type="simple">5EB8C1B5-47C4-552E-BD9F-6FBF104B5E1C</object-id>
                            <tp:taxon-name-part taxon-name-part-type="genus" reg="Tubifex">Tubifex</tp:taxon-name-part>
                            <tp:taxon-name-part taxon-name-part-type="species" reg="tubifex">tubifex</tp:taxon-name-part>
                          </tp:taxon-name><tp:taxon-authority>(Müller, 1774)</tp:taxon-authority><tp:nomenclature-citation-list><tp:nomenclature-citation><tp:taxon-name>
                                <tp:taxon-name-part taxon-name-part-type="genus" reg="Lumbricus">Lumbricus</tp:taxon-name-part> <tp:taxon-name-part taxon-name-part-type="species" reg="tubifex">tubifex</tp:taxon-name-part></tp:taxon-name><comment>Müller, 1774</comment></tp:nomenclature-citation></tp:nomenclature-citation-list></tp:nomenclature><tp:treatment-sec sec-type="distribution" id="SECID0EACDI"><title>Geographic distribution.</title><p>Cosmopolitan species excluding the tropic areas. In the Russian tundra: Murmansk Region (<xref ref-type="bibr" rid="B13">Finogenova 1975</xref>; <xref ref-type="bibr" rid="B46">Timm and Popchenko 1978</xref>), Vaygach Island (<xref ref-type="bibr" rid="B19">Leshko et al. 2008</xref>), the Pechora River delta (<xref ref-type="bibr" rid="B2">Baturina 2018</xref>); the Vashutkiny lakes system (<xref ref-type="bibr" rid="B12">Finogenova 1966</xref>); Lake Ambarty and some other lakes in the Korotaikha River basin (<xref ref-type="bibr" rid="B33">Popchenko 1978</xref>), lakes in central part of Bolshezemelskaya tundra (Belyakov and Skvortsov 1994), lakes in the More-yu River basin, Lake Bolshoy Ngosovey and lakes in the More-yu River basin (<xref ref-type="bibr" rid="B3">Baturina and Loskutova 2010</xref>), lakes in the Malaya Usa River basin (<xref ref-type="bibr" rid="B5">Baturina et al. 2014b</xref>), the Kara River basin (<xref ref-type="bibr" rid="B3">Baturina and Loskutova 2010</xref>), the Norilsk group of lakes (<xref ref-type="bibr" rid="B49">Vershinin 1960</xref>), northern part of Western Siberia (<xref ref-type="bibr" rid="B55">Zaloznyj 1984</xref>), the Lena River Delta (<xref ref-type="bibr" rid="B15">Gukov 1990</xref>), the Gyda River basin (<xref ref-type="bibr" rid="B55">Zaloznyj 1984</xref>), the Yamal Peninsula (<xref ref-type="bibr" rid="B39">Stepanov 2016</xref>, <xref ref-type="bibr" rid="B40">2017</xref>, <xref ref-type="bibr" rid="B41">2018</xref>), the Tanama River (<xref ref-type="bibr" rid="B16">Gundrizer et al. 1977</xref>), and the Yenisey River delta (<xref ref-type="bibr" rid="B7">Chekanovskaya 1956</xref>).</p></tp:treatment-sec><tp:treatment-sec sec-type="Location" id="SECID0EOEDI"><title>Location.</title><p>Bolshoy Kharbey Lake (<named-content xmlns:xlink="http://www.w3.org/1999/xlink" content-type="dwc:verbatimCoordinates" xlink:type="simple"><named-content content-type="geo-json" specific-use="{&#34;type&#34;:&#34;Point&#34;,&#34;coordinates&#34;:[62.882528,67.578417]}" id="NCID0EXEDI" xlink:type="simple">67°34'42.3"N, 62°52'57.1"E</named-content></named-content>; <named-content xmlns:xlink="http://www.w3.org/1999/xlink" content-type="dwc:verbatimCoordinates" xlink:type="simple"><named-content content-type="geo-json" specific-use="{&#34;type&#34;:&#34;Point&#34;,&#34;coordinates&#34;:[62.871500,67.576194]}" id="NCID0E6EDI" xlink:type="simple">67°34'34.3"N, 62°52'17.4"E</named-content></named-content>; <named-content xmlns:xlink="http://www.w3.org/1999/xlink" content-type="dwc:verbatimCoordinates" xlink:type="simple"><named-content content-type="geo-json" specific-use="{&#34;type&#34;:&#34;Point&#34;,&#34;coordinates&#34;:[62.913028,67.585472]}" id="NCID0EHFDI" xlink:type="simple">67°35'7.7"N, 62°54'46.9"E</named-content></named-content>; <named-content xmlns:xlink="http://www.w3.org/1999/xlink" content-type="dwc:verbatimCoordinates" xlink:type="simple"><named-content content-type="geo-json" specific-use="{&#34;type&#34;:&#34;Point&#34;,&#34;coordinates&#34;:[62.871639,67.567639]}" id="NCID0EPFDI" xlink:type="simple">67°34'3.5"N, 62°52'17.9"E</named-content></named-content>; <named-content xmlns:xlink="http://www.w3.org/1999/xlink" content-type="dwc:verbatimCoordinates" xlink:type="simple"><named-content content-type="geo-json" specific-use="{&#34;type&#34;:&#34;Point&#34;,&#34;coordinates&#34;:[62.917389,67.563389]}" id="NCID0EXFDI" xlink:type="simple">67°33'48.2"N, 62°55'2.6"E</named-content></named-content>; <named-content xmlns:xlink="http://www.w3.org/1999/xlink" content-type="dwc:verbatimCoordinates" xlink:type="simple"><named-content content-type="geo-json" specific-use="{&#34;type&#34;:&#34;Point&#34;,&#34;coordinates&#34;:[62.897139,67.546750]}" id="NCID0E6FDI" xlink:type="simple">67°32'48.3"N, 62°53'49.7"E</named-content></named-content>; <named-content xmlns:xlink="http://www.w3.org/1999/xlink" content-type="dwc:verbatimCoordinates" xlink:type="simple"><named-content content-type="geo-json" specific-use="{&#34;type&#34;:&#34;Point&#34;,&#34;coordinates&#34;:[62.884111,67.527222]}" id="NCID0EHGDI" xlink:type="simple">67°31'38"N, 62°53'2.8"E</named-content></named-content>); Lake Golovka (<named-content xmlns:xlink="http://www.w3.org/1999/xlink" content-type="dwc:verbatimCoordinates" xlink:type="simple"><named-content content-type="geo-json" specific-use="{&#34;type&#34;:&#34;Point&#34;,&#34;coordinates&#34;:[62.924611,67.601667]}" id="NCID0EPGDI" xlink:type="simple">67°36'06"N, 62°55'28.6"E</named-content></named-content>; <named-content xmlns:xlink="http://www.w3.org/1999/xlink" content-type="dwc:verbatimCoordinates" xlink:type="simple"><named-content content-type="geo-json" specific-use="{&#34;type&#34;:&#34;Point&#34;,&#34;coordinates&#34;:[62.923694,67.597222]}" id="NCID0EXGDI" xlink:type="simple">67°35'50"N, 62°55'25.3"E</named-content></named-content>; <named-content xmlns:xlink="http://www.w3.org/1999/xlink" content-type="dwc:verbatimCoordinates" xlink:type="simple"><named-content content-type="geo-json" specific-use="{&#34;type&#34;:&#34;Point&#34;,&#34;coordinates&#34;:[62.935167,67.605889]}" id="NCID0E6GDI" xlink:type="simple">67°36'21.2"N, 62°56'6.6"E</named-content></named-content>); Lake D2 (<named-content xmlns:xlink="http://www.w3.org/1999/xlink" content-type="dwc:verbatimCoordinates" xlink:type="simple"><named-content content-type="geo-json" specific-use="{&#34;type&#34;:&#34;Point&#34;,&#34;coordinates&#34;:[62.897944,67.598000]}" id="NCID0EHHDI" xlink:type="simple">67°35'52.8"N, 62°53'52.6"E</named-content></named-content>); Lake K1 (<named-content xmlns:xlink="http://www.w3.org/1999/xlink" content-type="dwc:verbatimCoordinates" xlink:type="simple"><named-content content-type="geo-json" specific-use="{&#34;type&#34;:&#34;Point&#34;,&#34;coordinates&#34;:[62.872306,67.606139]}" id="NCID0EPHDI" xlink:type="simple">67°36'22.1"N, 62°52'20.3"E</named-content></named-content>; <named-content xmlns:xlink="http://www.w3.org/1999/xlink" content-type="dwc:verbatimCoordinates" xlink:type="simple"><named-content content-type="geo-json" specific-use="{&#34;type&#34;:&#34;Point&#34;,&#34;coordinates&#34;:[62.876389,67.604889]}" id="NCID0EXHDI" xlink:type="simple">67°36'17.6"N, 62°52'35"E</named-content></named-content>); Lake K2 (<named-content xmlns:xlink="http://www.w3.org/1999/xlink" content-type="dwc:verbatimCoordinates" xlink:type="simple"><named-content content-type="geo-json" specific-use="{&#34;type&#34;:&#34;Point&#34;,&#34;coordinates&#34;:[62.861028,67.548917]}" id="NCID0E6HDI" xlink:type="simple">67°32'56.1"N, 62°51'39.7"E</named-content></named-content>); Lake L (<named-content xmlns:xlink="http://www.w3.org/1999/xlink" content-type="dwc:verbatimCoordinates" xlink:type="simple"><named-content content-type="geo-json" specific-use="{&#34;type&#34;:&#34;Point&#34;,&#34;coordinates&#34;:[62.826306,67.594861]}" id="NCID0EHIDI" xlink:type="simple">67°35'41.5"N, 62°49'34.7"E</named-content></named-content>; <named-content xmlns:xlink="http://www.w3.org/1999/xlink" content-type="dwc:verbatimCoordinates" xlink:type="simple"><named-content content-type="geo-json" specific-use="{&#34;type&#34;:&#34;Point&#34;,&#34;coordinates&#34;:[62.829111,67.596111]}" id="NCID0EPIDI" xlink:type="simple">67°35'46"N, 62°49'44.8"E</named-content></named-content>); temporary pond (<named-content xmlns:xlink="http://www.w3.org/1999/xlink" content-type="dwc:verbatimCoordinates" xlink:type="simple"><named-content content-type="geo-json" specific-use="{&#34;type&#34;:&#34;Point&#34;,&#34;coordinates&#34;:[62.583333,67.966667]}" id="NCID0EXIDI" xlink:type="simple">67°58'00"N, 62°34'60"E</named-content></named-content>).</p></tp:treatment-sec><tp:treatment-sec sec-type="ecology" id="SECID0E3IDI"><title>Ecology.</title><p>This is one of the numerous and widespread oligochaete species in the Kharbey lakes system. It was found on various substrates (from the water edge to 8.0 m in depth).</p></tp:treatment-sec><ref-list><ref id="B13"><mixed-citation xmlns:xlink="http://www.w3.org/1999/xlink" xlink:type="simple"><person-group><name name-style="western"><surname>Finogenova</surname><given-names>NP</given-names></name></person-group> (<year>1975</year>) Ecological and faunistic review (<tp:taxon-name><tp:taxon-name-part taxon-name-part-type="subclass">Oligochaeta</tp:taxon-name-part></tp:taxon-name>). In: Dubinina MN et al. (Eds) Biological Productivity of Northern Lakes. 1: Lakes Krivoye and Krugloe. Nauka, Leningrad, 122–125.</mixed-citation></ref><ref id="B46"><mixed-citation xmlns:xlink="http://www.w3.org/1999/xlink" xlink:type="simple"><person-group><name name-style="western"><surname>Timm</surname><given-names>T</given-names></name><name name-style="western"><surname>Popchenko</surname><given-names>V</given-names></name></person-group> (<year>1978</year>) <article-title>The aquatic <tp:taxon-name><tp:taxon-name-part taxon-name-part-type="subclass">Oligochaeta</tp:taxon-name-part></tp:taxon-name> of the Murmansk Region.</article-title><source>Hydrobiological Studies (Tartu)</source><volume>7</volume>: <fpage>71</fpage>–<lpage>132</lpage>.</mixed-citation></ref><ref id="B19"><mixed-citation xmlns:xlink="http://www.w3.org/1999/xlink" xlink:type="simple"><person-group><name name-style="western"><surname>Leshko</surname><given-names>JuV</given-names></name><name name-style="western"><surname>Fefilova</surname><given-names>EB</given-names></name><name name-style="western"><surname>Baturina</surname><given-names>MA</given-names></name><name name-style="western"><surname>Khokhlova</surname><given-names>LG</given-names></name></person-group> (<year>2008</year>) <article-title>Aquatic invertebrates of Vaygach and Dolgiy islands.</article-title> In: <person-group><name name-style="western"><surname>Ponomarev</surname><given-names>VI</given-names></name></person-group> (<role>Ed.</role>) <issue-title>The Diversity and Spatial Ecological Organization of European Northeast Animal Population.</issue-title><source>Publishing House of Komi SC UrB RAS, Syktyvkar</source>, <fpage>102</fpage>–<lpage>117</lpage>.</mixed-citation></ref><ref id="B2"><mixed-citation xmlns:xlink="http://www.w3.org/1999/xlink" xlink:type="simple"><person-group><name name-style="western"><surname>Baturina</surname><given-names>MA</given-names></name></person-group> (<year>2018</year>) <article-title>Oligochaete worms (<tp:taxon-name><tp:taxon-name-part taxon-name-part-type="phylum">Annelida</tp:taxon-name-part></tp:taxon-name>: <tp:taxon-name><tp:taxon-name-part taxon-name-part-type="subclass">Oligochaeta</tp:taxon-name-part></tp:taxon-name>) in zoobenthos species composision of the Pechora River Delta water bodies.</article-title><source>Komi Republic Russian Geographical Society Department Bulletin</source><volume>2</volume>(<issue>18</issue>): <fpage>49</fpage>–<lpage>55</lpage>.</mixed-citation></ref><ref id="B12"><mixed-citation xmlns:xlink="http://www.w3.org/1999/xlink" xlink:type="simple"><person-group><name name-style="western"><surname>Finogenova</surname><given-names>NP</given-names></name></person-group> (<year>1966</year>) Oligochaete worms of Vashutkiny lakes. In: Belyaev GM et al. (Eds) Hydrobiological Study and Economic Development of the USSR Far North Lakes. Nauka, Moscow, 63–70.</mixed-citation></ref><ref id="B33"><mixed-citation xmlns:xlink="http://www.w3.org/1999/xlink" xlink:type="simple"><person-group><name name-style="western"><surname>Popchenko</surname><given-names>VI</given-names></name></person-group> (<year>1978</year>) <article-title><tp:taxon-name><tp:taxon-name-part taxon-name-part-type="subclass">Oligochaeta</tp:taxon-name-part></tp:taxon-name>.</article-title> In: <person-group><name name-style="western"><surname>Getsen</surname><given-names>MV</given-names></name></person-group> (<role>Ed.</role>) <issue-title>Flora and Fauna of North European Water Bodies: On the Example of the Bolshezemelskaya Tundra.</issue-title><source>Nauka, Leningrad</source>, <fpage>51</fpage>–<lpage>58</lpage>.</mixed-citation></ref><ref id="B3"><mixed-citation xmlns:xlink="http://www.w3.org/1999/xlink" xlink:type="simple"><person-group><name name-style="western"><surname>Baturina</surname><given-names>MA</given-names></name><name name-style="western"><surname>Loskutova</surname><given-names>OA</given-names></name></person-group> (<year>2010</year>) <tp:taxon-name><tp:taxon-name-part taxon-name-part-type="subclass">Oligochaeta</tp:taxon-name-part></tp:taxon-name> of some Arctic freshwater ecosystems. Journal of Siberian Federal University, Biology (3)2: 177–198. <ext-link xlink:type="simple" ext-link-type="doi" xlink:href="10.17516/1997-1389-0210">https://doi.org/10.17516/1997-1389-0210</ext-link></mixed-citation></ref><ref id="B5"><mixed-citation xmlns:xlink="http://www.w3.org/1999/xlink" xlink:type="simple"><person-group><name name-style="western"><surname>Baturina</surname><given-names>M</given-names></name><name name-style="western"><surname>Timm</surname><given-names>T</given-names></name><name name-style="western"><surname>Loskutova</surname><given-names>O</given-names></name></person-group> (<year>2014b</year>) <article-title><tp:taxon-name><tp:taxon-name-part taxon-name-part-type="subclass">Oligochaeta</tp:taxon-name-part></tp:taxon-name> (<tp:taxon-name><tp:taxon-name-part taxon-name-part-type="phylum">Annelida</tp:taxon-name-part></tp:taxon-name>, <tp:taxon-name><tp:taxon-name-part taxon-name-part-type="class">Clitellata</tp:taxon-name-part></tp:taxon-name>) communities in lakes of the Ural Mountains (Russia).</article-title><source>Zoosymposia</source><volume>9</volume>: <fpage>77</fpage>–<lpage>94</lpage>. <ext-link xlink:type="simple" ext-link-type="doi" xlink:href="10.11646/zoosymposia.9.1.13">https://doi.org/10.11646/zoosymposia.9.1.13</ext-link></mixed-citation></ref><ref id="B49"><mixed-citation xmlns:xlink="http://www.w3.org/1999/xlink" xlink:type="simple"><person-group><name name-style="western"><surname>Vershinin</surname><given-names>NV</given-names></name></person-group> (<year>1960</year>) <article-title>On the question of the origin of relict fauna in the Norilsk group of lakes.</article-title><source>Proceedings of the USSR Academy of Sciences</source><volume>135</volume>(<issue>3</issue>): <fpage>753</fpage>–<lpage>755</lpage>.</mixed-citation></ref><ref id="B55"><mixed-citation xmlns:xlink="http://www.w3.org/1999/xlink" xlink:type="simple"><person-group><name name-style="western"><surname>Zaloznyj</surname><given-names>NA</given-names></name></person-group> (<year>1984</year>) <article-title>Role of oligochaete and leeches in Western Siberian water bodies ecosystems.</article-title> In: <person-group><name name-style="western"><surname>Berdichevskiyi</surname><given-names>LS</given-names></name></person-group> (<role>Ed.</role>) <issue-title>Biological Resources of Siberian and Far Eastern Inland Waters.</issue-title><source>Nauka, Moscow</source>, <fpage>124</fpage>–<lpage>142</lpage>.</mixed-citation></ref><ref id="B15"><mixed-citation xmlns:xlink="http://www.w3.org/1999/xlink" xlink:type="simple"><person-group><name name-style="western"><surname>Gukov</surname><given-names>A</given-names></name></person-group> (<year>1990</year>) <article-title>Zoobenthos of thermokarst lakes of Lena River basin flood plain areas.</article-title><source>Hydrobiological Journal</source><volume>26</volume>(<issue>2</issue>): <fpage>21</fpage>–<lpage>25</lpage>.</mixed-citation></ref><ref id="B39"><mixed-citation xmlns:xlink="http://www.w3.org/1999/xlink" xlink:type="simple"><person-group><name name-style="western"><surname>Stepanov</surname><given-names>LN</given-names></name></person-group> (<year>2016</year>) <article-title>Diversity of the zoobenthos of water bodies and watercourses of the Setnaya and Ngoyakha Rivers basins (the Yamal Peninsula, the Yamal-Nenets Autonomous Area).</article-title><source>Fauna of the Urals and Siberia</source><volume>1</volume>: <fpage>90</fpage>–<lpage>104</lpage>.</mixed-citation></ref><ref id="B40"><mixed-citation xmlns:xlink="http://www.w3.org/1999/xlink" xlink:type="simple"><person-group><name name-style="western"><surname>Stepanov</surname><given-names>LN</given-names></name></person-group> (<year>2017</year>) <article-title>Zoobenthos of water bodies and watercourses of the River Yarayakha basin (Southern Yamal, the Yamal-Nenets Autonomous Area).</article-title><source>Fauna of the Urals and Siberia</source><volume>1</volume>: <fpage>116</fpage>–<lpage>131</lpage>.</mixed-citation></ref><ref id="B41"><mixed-citation xmlns:xlink="http://www.w3.org/1999/xlink" xlink:type="simple"><person-group><name name-style="western"><surname>Stepanov</surname><given-names>LN</given-names></name></person-group> (<year>2018</year>) <article-title>Zoobenthos of lakes of the Kamenniy Cape (the Yamal Peninsula, the Yamal-Nenets Autonomous Are).</article-title><source>Fauna of the Urals and Siberia</source><volume>1</volume>: <fpage>126</fpage>–<lpage>137</lpage>.</mixed-citation></ref><ref id="B16"><mixed-citation xmlns:xlink="http://www.w3.org/1999/xlink" xlink:type="simple"><person-group><name name-style="western"><surname>Gundrizer</surname><given-names>VA</given-names></name><name name-style="western"><surname>Zaloznyj</surname><given-names>NA</given-names></name><name name-style="western"><surname>Osipova</surname><given-names>NN</given-names></name><name name-style="western"><surname>Popov</surname><given-names>PA</given-names></name><name name-style="western"><surname>Ruzanova</surname><given-names>AI</given-names></name></person-group> (<year>1977</year>) <article-title>Materials on the study of the Tanama River hydrobionts and their role in some fish species nutrition.</article-title> In: <person-group><name name-style="western"><surname>Ioganzen</surname><given-names>BG</given-names></name></person-group> (<role>Ed.</role>) <issue-title>Issues of Zoology.</issue-title><source>University of Tomsk, Tomsk</source>, <fpage>14</fpage>–<lpage>19</lpage>.</mixed-citation></ref><ref id="B7"><mixed-citation xmlns:xlink="http://www.w3.org/1999/xlink" xlink:type="simple"><person-group><name name-style="western"><surname>Chekanovskaya</surname><given-names>OV</given-names></name></person-group> (<year>1956</year>) <article-title>On the Oligochaete fauna of Yenisey River basin.</article-title><source>Zoological Zhurnal</source><volume>35</volume>(<issue>5</issue>): <fpage>657</fpage>–<lpage>667</lpage>.</mixed-citation></ref></ref-list></tp:taxon-treatment>
