# Supplementary material for: New data on species diversity of Annelida (Oligochaeta, Hirudinea) in the Kharbey lakes system, Bolshezemelskaya tundra (Russia)
Source: Zookeys. 2020 Feb 10;910:43–78. doi: 10.3897/zookeys.910.48486 (PMC7026200; doi:10.3897/zookeys.910.48486)
Supplement: XML Treatment for Cognettia sphagnetorum [file zookeys.910.48486-treatment46.xml]

<!DOCTYPE tp:taxon-treatment
  PUBLIC "-//TaxonX//DTD Taxonomic Treatment Publishing DTD v0 20100105//EN" "tax-treatment-NSO.dtd">
<tp:taxon-treatment xmlns:tp="http://www.plazi.org/taxpub"><tp:treatment-meta><kwd-group><label>Taxon classification</label><kwd><named-content xmlns:xlink="http://www.w3.org/1999/xlink" content-type="kingdom">Animalia</named-content></kwd><kwd><named-content xmlns:xlink="http://www.w3.org/1999/xlink" content-type="order">Tubificida</named-content></kwd><kwd><named-content xmlns:xlink="http://www.w3.org/1999/xlink" content-type="family">Enchytraeidae</named-content></kwd></kwd-group><mixed-citation publication-type="journal"><person-group><name><surname>Baturina</surname><given-names>Maria A.</given-names></name><name><surname>Kaygorodova</surname><given-names>Irina A.</given-names></name><name><surname>Loskutova</surname><given-names>Olga A.</given-names></name></person-group><article-title>New data on species diversity of <tp:taxon-name><tp:taxon-name-part taxon-name-part-type="phylum">Annelida</tp:taxon-name-part></tp:taxon-name> (<tp:taxon-name><tp:taxon-name-part taxon-name-part-type="subclass">Oligochaeta</tp:taxon-name-part></tp:taxon-name>, <tp:taxon-name><tp:taxon-name-part taxon-name-part-type="subclass">Hirudinea</tp:taxon-name-part></tp:taxon-name>) in the Kharbey lakes system, Bolshezemelskaya tundra (Russia)</article-title><source>Zookeys</source><day>10</day><month>2</month><year>2020</year><volume>910</volume><fpage>43</fpage><lpage>78</lpage><pub-id pub-id-type="doi">10.3897/zookeys.910.48486</pub-id></mixed-citation></tp:treatment-meta><tp:nomenclature><label>46.</label><tp:taxon-name><object-id xmlns:xlink="http://www.w3.org/1999/xlink" content-type="arpha" xlink:type="simple">9EA335E1-E258-514F-BC7F-4C1AECB7A8E8</object-id>
                          <tp:taxon-name-part taxon-name-part-type="genus" reg="Cognettia">Cognettia</tp:taxon-name-part>
                          <tp:taxon-name-part taxon-name-part-type="species" reg="sphagnetorum">sphagnetorum</tp:taxon-name-part>
                        </tp:taxon-name><tp:taxon-authority>(Vejdovský, 1878)</tp:taxon-authority><tp:nomenclature-citation-list><tp:nomenclature-citation><tp:taxon-name>
                              <tp:taxon-name-part taxon-name-part-type="genus" reg="Pachydrilus">Pachydrilus</tp:taxon-name-part> <tp:taxon-name-part taxon-name-part-type="species" reg="sphagnetorum">sphagnetorum</tp:taxon-name-part></tp:taxon-name><comment>Vejdovský, 1878</comment></tp:nomenclature-citation><tp:nomenclature-citation><tp:taxon-name>
                              <tp:taxon-name-part taxon-name-part-type="genus" reg="Chamaedrilus">Chamaedrilus</tp:taxon-name-part> <tp:taxon-name-part taxon-name-part-type="species" reg="sphagnetorum">sphagnetorum</tp:taxon-name-part></tp:taxon-name><comment>(Vejdovský, 1878)</comment></tp:nomenclature-citation></tp:nomenclature-citation-list></tp:nomenclature><tp:treatment-sec sec-type="distribution" id="SECID0EWTDI"><title>Geographic distribution.</title><p>Previously it was registered only in Europe, eastern part of North America, and Greenland.</p></tp:treatment-sec><tp:treatment-sec sec-type="Location" id="SECID0E2TDI"><title>Location.</title><p>Temporary pond near Kharbey (<named-content xmlns:xlink="http://www.w3.org/1999/xlink" content-type="dwc:verbatimCoordinates" xlink:type="simple"><named-content content-type="geo-json" specific-use="{&#34;type&#34;:&#34;Point&#34;,&#34;coordinates&#34;:[62.583333,67.966667]}" id="NCID0EEUDI" xlink:type="simple">67°58'00"N, 62°34'60"E</named-content></named-content>).</p></tp:treatment-sec><tp:treatment-sec sec-type="ecology" id="SECID0EJUDI"><title>Ecology.</title><p>The species inhabits pond, which does not have an open water surface, in the moss covering the swamped substrate.</p></tp:treatment-sec></tp:taxon-treatment>
