# Supplementary material for: New data on species diversity of Annelida (Oligochaeta, Hirudinea) in the Kharbey lakes system, Bolshezemelskaya tundra (Russia)
Source: Zookeys. 2020 Feb 10;910:43–78. doi: 10.3897/zookeys.910.48486 (PMC7026200; doi:10.3897/zookeys.910.48486)
Supplement: XML Treatment for Lumbriculus variegatus [file zookeys.910.48486-treatment49.xml]

<!DOCTYPE tp:taxon-treatment
  PUBLIC "-//TaxonX//DTD Taxonomic Treatment Publishing DTD v0 20100105//EN" "tax-treatment-NSO.dtd">
<tp:taxon-treatment xmlns:tp="http://www.plazi.org/taxpub"><tp:treatment-meta><kwd-group><label>Taxon classification</label><kwd><named-content xmlns:xlink="http://www.w3.org/1999/xlink" content-type="kingdom">Animalia</named-content></kwd><kwd><named-content xmlns:xlink="http://www.w3.org/1999/xlink" content-type="order">Lumbriculida</named-content></kwd><kwd><named-content xmlns:xlink="http://www.w3.org/1999/xlink" content-type="family">Lumbriculidae</named-content></kwd></kwd-group><mixed-citation publication-type="journal"><person-group><name><surname>Baturina</surname><given-names>Maria A.</given-names></name><name><surname>Kaygorodova</surname><given-names>Irina A.</given-names></name><name><surname>Loskutova</surname><given-names>Olga A.</given-names></name></person-group><article-title>New data on species diversity of <tp:taxon-name><tp:taxon-name-part taxon-name-part-type="phylum">Annelida</tp:taxon-name-part></tp:taxon-name> (<tp:taxon-name><tp:taxon-name-part taxon-name-part-type="subclass">Oligochaeta</tp:taxon-name-part></tp:taxon-name>, <tp:taxon-name><tp:taxon-name-part taxon-name-part-type="subclass">Hirudinea</tp:taxon-name-part></tp:taxon-name>) in the Kharbey lakes system, Bolshezemelskaya tundra (Russia)</article-title><source>Zookeys</source><day>10</day><month>2</month><year>2020</year><volume>910</volume><fpage>43</fpage><lpage>78</lpage><pub-id pub-id-type="doi">10.3897/zookeys.910.48486</pub-id></mixed-citation></tp:treatment-meta><tp:nomenclature><label>49.</label><tp:taxon-name><object-id xmlns:xlink="http://www.w3.org/1999/xlink" content-type="arpha" xlink:type="simple">99E9CF93-F260-5DFA-AA34-757916F061ED</object-id>
                          <tp:taxon-name-part taxon-name-part-type="genus" reg="Lumbriculus">Lumbriculus</tp:taxon-name-part>
                          <tp:taxon-name-part taxon-name-part-type="species" reg="variegatus">variegatus</tp:taxon-name-part>
                        </tp:taxon-name><tp:taxon-authority>(Müler, 1774)</tp:taxon-authority><tp:nomenclature-citation-list><tp:nomenclature-citation><tp:taxon-name>
                              <tp:taxon-name-part taxon-name-part-type="genus" reg="Lumbricus">Lumbricus</tp:taxon-name-part> <tp:taxon-name-part taxon-name-part-type="species" reg="variegatus">variegatus</tp:taxon-name-part></tp:taxon-name><comment>Müller, 1774</comment></tp:nomenclature-citation><tp:nomenclature-citation><tp:taxon-name>
                              <tp:taxon-name-part taxon-name-part-type="genus" reg="Lumbriculus">Lumbriculus</tp:taxon-name-part> <tp:taxon-name-part taxon-name-part-type="species" reg="kareliensis">kareliensis</tp:taxon-name-part></tp:taxon-name><comment>Popchenko, 1976</comment></tp:nomenclature-citation></tp:nomenclature-citation-list></tp:nomenclature><tp:treatment-sec sec-type="distribution" id="SECID0ES4DI"><title>Geographic distribution.</title><p>Holarctic species. In tundra zone of Russia: Murmansk Region (<xref ref-type="bibr" rid="B38">Stalmakova 1974</xref>; <xref ref-type="bibr" rid="B13">Finogenova 1975</xref>; <xref ref-type="bibr" rid="B50">Veselov 1977</xref>; <xref ref-type="bibr" rid="B46">Timm and Popchenko 1978</xref>), Vaygach Island (<xref ref-type="bibr" rid="B19">Leshko et al 2008</xref>), the Pechora River delta (<xref ref-type="bibr" rid="B2">Baturina 2018</xref>), Lake Ambarty and some other lakes in the Korotaikha River basin (<xref ref-type="bibr" rid="B33">Popchenko 1978</xref>), lakes in the Kara River, Malaya and Bolshaya Usa Rivers basins (<xref ref-type="bibr" rid="B5">Baturina et al. 2014b</xref>), the Vashutkiny lakes system (<xref ref-type="bibr" rid="B12">Finogenova 1966</xref>), Lake Bolshoy Ngosovey and lakes in the More-yu River basin (<xref ref-type="bibr" rid="B3">Baturina and Loskutova 2010</xref>), the Gydansky and Yamal Peninsula (<xref ref-type="bibr" rid="B39">Stepanov 2016</xref>, <xref ref-type="bibr" rid="B40">2017</xref>, <xref ref-type="bibr" rid="B41">2018</xref>), northern part of Western Siberia (<xref ref-type="bibr" rid="B55">Zaloznyj 1984</xref>), the Yenisey River delta (<xref ref-type="bibr" rid="B7">Chekanovskaya 1956</xref>), and the Anadyr River basin (<xref ref-type="bibr" rid="B26">Morev 1983b</xref>).</p></tp:treatment-sec><tp:treatment-sec sec-type="Location" id="SECID0EY6DI"><title>Location.</title><p>Lake Bolshoy Kharbey (<named-content xmlns:xlink="http://www.w3.org/1999/xlink" content-type="dwc:verbatimCoordinates" xlink:type="simple"><named-content content-type="geo-json" specific-use="{&#34;type&#34;:&#34;Point&#34;,&#34;coordinates&#34;:[62.950000,67.566667]}" id="NCID0ECAAK" xlink:type="simple">67°34'N, 62°57'E</named-content></named-content>; <named-content xmlns:xlink="http://www.w3.org/1999/xlink" content-type="dwc:verbatimCoordinates" xlink:type="simple"><named-content content-type="geo-json" specific-use="{&#34;type&#34;:&#34;Point&#34;,&#34;coordinates&#34;:[62.871500,67.576194]}" id="NCID0EKAAK" xlink:type="simple">67°34'34.3"N, 62°52'17.4"E</named-content></named-content>; <named-content xmlns:xlink="http://www.w3.org/1999/xlink" content-type="dwc:verbatimCoordinates" xlink:type="simple"><named-content content-type="geo-json" specific-use="{&#34;type&#34;:&#34;Point&#34;,&#34;coordinates&#34;:[62.871639,67.567639]}" id="NCID0ESAAK" xlink:type="simple">67°34'3.5"N, 62°52'17.9"E</named-content></named-content>; <named-content xmlns:xlink="http://www.w3.org/1999/xlink" content-type="dwc:verbatimCoordinates" xlink:type="simple"><named-content content-type="geo-json" specific-use="{&#34;type&#34;:&#34;Point&#34;,&#34;coordinates&#34;:[62.922861,67.545611]}" id="NCID0E1AAK" xlink:type="simple">67°32'44.2"N, 62°55'22.3"E</named-content></named-content>; <named-content xmlns:xlink="http://www.w3.org/1999/xlink" content-type="dwc:verbatimCoordinates" xlink:type="simple"><named-content content-type="geo-json" specific-use="{&#34;type&#34;:&#34;Point&#34;,&#34;coordinates&#34;:[62.873972,67.547222]}" id="NCID0ECBAK" xlink:type="simple">67°32'50"N, 62°52'26.3"E</named-content></named-content>; <named-content xmlns:xlink="http://www.w3.org/1999/xlink" content-type="dwc:verbatimCoordinates" xlink:type="simple"><named-content content-type="geo-json" specific-use="{&#34;type&#34;:&#34;Point&#34;,&#34;coordinates&#34;:[62.884111,67.527222]}" id="NCID0EKBAK" xlink:type="simple">67°31'38"N, 62°53'2.8"E</named-content></named-content>); Lake D1 (<named-content xmlns:xlink="http://www.w3.org/1999/xlink" content-type="dwc:verbatimCoordinates" xlink:type="simple"><named-content content-type="geo-json" specific-use="{&#34;type&#34;:&#34;Point&#34;,&#34;coordinates&#34;:[62.902278,67.600611]}" id="NCID0ESBAK" xlink:type="simple">67°36'2.2"N, 62°54'8.2"E</named-content></named-content>; <named-content xmlns:xlink="http://www.w3.org/1999/xlink" content-type="dwc:verbatimCoordinates" xlink:type="simple"><named-content content-type="geo-json" specific-use="{&#34;type&#34;:&#34;Point&#34;,&#34;coordinates&#34;:[62.897944,67.598000]}" id="NCID0E1BAK" xlink:type="simple">67°35'52.8"N, 62°53'52.6"E</named-content></named-content>); Lake L (<named-content xmlns:xlink="http://www.w3.org/1999/xlink" content-type="dwc:verbatimCoordinates" xlink:type="simple"><named-content content-type="geo-json" specific-use="{&#34;type&#34;:&#34;Point&#34;,&#34;coordinates&#34;:[62.826306,67.594861]}" id="NCID0ECCAK" xlink:type="simple">67°35'41.5"N, 62°49'34.7"E</named-content></named-content>); Lake K2 (<named-content xmlns:xlink="http://www.w3.org/1999/xlink" content-type="dwc:verbatimCoordinates" xlink:type="simple"><named-content content-type="geo-json" specific-use="{&#34;type&#34;:&#34;Point&#34;,&#34;coordinates&#34;:[62.860861,67.544694]}" id="NCID0EKCAK" xlink:type="simple">67°32'40.9"N, 62°51'39.1"E</named-content></named-content>); Lake Golovka (<named-content xmlns:xlink="http://www.w3.org/1999/xlink" content-type="dwc:verbatimCoordinates" xlink:type="simple"><named-content content-type="geo-json" specific-use="{&#34;type&#34;:&#34;Point&#34;,&#34;coordinates&#34;:[62.935167,67.605889]}" id="NCID0ESCAK" xlink:type="simple">67°36'21.2"N, 62°56'6.6"E</named-content></named-content>, <named-content xmlns:xlink="http://www.w3.org/1999/xlink" content-type="dwc:verbatimCoordinates" xlink:type="simple"><named-content content-type="geo-json" specific-use="{&#34;type&#34;:&#34;Point&#34;,&#34;coordinates&#34;:[62.930722,67.602528]}" id="NCID0E1CAK" xlink:type="simple">67°36'9.1"N, 62°55'50.6"E</named-content></named-content>); temporary pond (<named-content xmlns:xlink="http://www.w3.org/1999/xlink" content-type="dwc:verbatimCoordinates" xlink:type="simple"><named-content content-type="geo-json" specific-use="{&#34;type&#34;:&#34;Point&#34;,&#34;coordinates&#34;:[62.583333,67.966667]}" id="NCID0ECDAK" xlink:type="simple">67°58"N, 62°34'60"E</named-content></named-content>).</p></tp:treatment-sec><tp:treatment-sec sec-type="ecology" id="SECID0EHDAK"><title>Ecology.</title><p>The species was observed in most lakes of the area; <italic><tp:taxon-name><tp:taxon-name-part taxon-name-part-type="genus" reg="Lumbriculus">L.</tp:taxon-name-part> <tp:taxon-name-part taxon-name-part-type="species" reg="variegatus">variegatus</tp:taxon-name-part></tp:taxon-name></italic> often numerically dominated, inhabiting sands or silts between stones, submerged macrophytes, and stones with moss or algal covering (at depth up to 1 m).</p></tp:treatment-sec><ref-list><ref id="B38"><mixed-citation xmlns:xlink="http://www.w3.org/1999/xlink" xlink:type="simple"><person-group><name name-style="western"><surname>Stalmakova</surname><given-names>GA</given-names></name></person-group> (<year>1974</year>) <article-title>Benthos of lakes from various landscapes of the Kola Peninsula.</article-title> In: <person-group><name name-style="western"><surname>Forsh</surname><given-names>LF</given-names></name><name name-style="western"><surname>Nazarov</surname><given-names>GV</given-names></name></person-group> (<role>Eds</role>) <issue-title>Lakes from Various Landscapes of the Kola Peninsula.</issue-title><source>Nauka, Leningrad</source>, <fpage>180</fpage>–<lpage>212</lpage>.</mixed-citation></ref><ref id="B13"><mixed-citation xmlns:xlink="http://www.w3.org/1999/xlink" xlink:type="simple"><person-group><name name-style="western"><surname>Finogenova</surname><given-names>NP</given-names></name></person-group> (<year>1975</year>) Ecological and faunistic review (<tp:taxon-name><tp:taxon-name-part taxon-name-part-type="subclass">Oligochaeta</tp:taxon-name-part></tp:taxon-name>). In: Dubinina MN et al. (Eds) Biological Productivity of Northern Lakes. 1: Lakes Krivoye and Krugloe. Nauka, Leningrad, 122–125.</mixed-citation></ref><ref id="B50"><mixed-citation xmlns:xlink="http://www.w3.org/1999/xlink" xlink:type="simple"><person-group><name name-style="western"><surname>Veselov</surname><given-names>EA</given-names></name></person-group> (<year>1977</year>) <source>Fish of the Kola Peninsula water bodies.</source><publisher-name>University of Petrozavodsk</publisher-name>, <publisher-loc>Petrozavodsk</publisher-loc>, <size units="page">96 pp</size>.</mixed-citation></ref><ref id="B46"><mixed-citation xmlns:xlink="http://www.w3.org/1999/xlink" xlink:type="simple"><person-group><name name-style="western"><surname>Timm</surname><given-names>T</given-names></name><name name-style="western"><surname>Popchenko</surname><given-names>V</given-names></name></person-group> (<year>1978</year>) <article-title>The aquatic <tp:taxon-name><tp:taxon-name-part taxon-name-part-type="subclass">Oligochaeta</tp:taxon-name-part></tp:taxon-name> of the Murmansk Region.</article-title><source>Hydrobiological Studies (Tartu)</source><volume>7</volume>: <fpage>71</fpage>–<lpage>132</lpage>.</mixed-citation></ref><ref id="B19"><mixed-citation xmlns:xlink="http://www.w3.org/1999/xlink" xlink:type="simple"><person-group><name name-style="western"><surname>Leshko</surname><given-names>JuV</given-names></name><name name-style="western"><surname>Fefilova</surname><given-names>EB</given-names></name><name name-style="western"><surname>Baturina</surname><given-names>MA</given-names></name><name name-style="western"><surname>Khokhlova</surname><given-names>LG</given-names></name></person-group> (<year>2008</year>) <article-title>Aquatic invertebrates of Vaygach and Dolgiy islands.</article-title> In: <person-group><name name-style="western"><surname>Ponomarev</surname><given-names>VI</given-names></name></person-group> (<role>Ed.</role>) <issue-title>The Diversity and Spatial Ecological Organization of European Northeast Animal Population.</issue-title><source>Publishing House of Komi SC UrB RAS, Syktyvkar</source>, <fpage>102</fpage>–<lpage>117</lpage>.</mixed-citation></ref><ref id="B2"><mixed-citation xmlns:xlink="http://www.w3.org/1999/xlink" xlink:type="simple"><person-group><name name-style="western"><surname>Baturina</surname><given-names>MA</given-names></name></person-group> (<year>2018</year>) <article-title>Oligochaete worms (<tp:taxon-name><tp:taxon-name-part taxon-name-part-type="phylum">Annelida</tp:taxon-name-part></tp:taxon-name>: <tp:taxon-name><tp:taxon-name-part taxon-name-part-type="subclass">Oligochaeta</tp:taxon-name-part></tp:taxon-name>) in zoobenthos species composision of the Pechora River Delta water bodies.</article-title><source>Komi Republic Russian Geographical Society Department Bulletin</source><volume>2</volume>(<issue>18</issue>): <fpage>49</fpage>–<lpage>55</lpage>.</mixed-citation></ref><ref id="B33"><mixed-citation xmlns:xlink="http://www.w3.org/1999/xlink" xlink:type="simple"><person-group><name name-style="western"><surname>Popchenko</surname><given-names>VI</given-names></name></person-group> (<year>1978</year>) <article-title><tp:taxon-name><tp:taxon-name-part taxon-name-part-type="subclass">Oligochaeta</tp:taxon-name-part></tp:taxon-name>.</article-title> In: <person-group><name name-style="western"><surname>Getsen</surname><given-names>MV</given-names></name></person-group> (<role>Ed.</role>) <issue-title>Flora and Fauna of North European Water Bodies: On the Example of the Bolshezemelskaya Tundra.</issue-title><source>Nauka, Leningrad</source>, <fpage>51</fpage>–<lpage>58</lpage>.</mixed-citation></ref><ref id="B5"><mixed-citation xmlns:xlink="http://www.w3.org/1999/xlink" xlink:type="simple"><person-group><name name-style="western"><surname>Baturina</surname><given-names>M</given-names></name><name name-style="western"><surname>Timm</surname><given-names>T</given-names></name><name name-style="western"><surname>Loskutova</surname><given-names>O</given-names></name></person-group> (<year>2014b</year>) <article-title><tp:taxon-name><tp:taxon-name-part taxon-name-part-type="subclass">Oligochaeta</tp:taxon-name-part></tp:taxon-name> (<tp:taxon-name><tp:taxon-name-part taxon-name-part-type="phylum">Annelida</tp:taxon-name-part></tp:taxon-name>, <tp:taxon-name><tp:taxon-name-part taxon-name-part-type="class">Clitellata</tp:taxon-name-part></tp:taxon-name>) communities in lakes of the Ural Mountains (Russia).</article-title><source>Zoosymposia</source><volume>9</volume>: <fpage>77</fpage>–<lpage>94</lpage>. <ext-link xlink:type="simple" ext-link-type="doi" xlink:href="10.11646/zoosymposia.9.1.13">https://doi.org/10.11646/zoosymposia.9.1.13</ext-link></mixed-citation></ref><ref id="B12"><mixed-citation xmlns:xlink="http://www.w3.org/1999/xlink" xlink:type="simple"><person-group><name name-style="western"><surname>Finogenova</surname><given-names>NP</given-names></name></person-group> (<year>1966</year>) Oligochaete worms of Vashutkiny lakes. In: Belyaev GM et al. (Eds) Hydrobiological Study and Economic Development of the USSR Far North Lakes. Nauka, Moscow, 63–70.</mixed-citation></ref><ref id="B3"><mixed-citation xmlns:xlink="http://www.w3.org/1999/xlink" xlink:type="simple"><person-group><name name-style="western"><surname>Baturina</surname><given-names>MA</given-names></name><name name-style="western"><surname>Loskutova</surname><given-names>OA</given-names></name></person-group> (<year>2010</year>) <tp:taxon-name><tp:taxon-name-part taxon-name-part-type="subclass">Oligochaeta</tp:taxon-name-part></tp:taxon-name> of some Arctic freshwater ecosystems. Journal of Siberian Federal University, Biology (3)2: 177–198. <ext-link xlink:type="simple" ext-link-type="doi" xlink:href="10.17516/1997-1389-0210">https://doi.org/10.17516/1997-1389-0210</ext-link></mixed-citation></ref><ref id="B39"><mixed-citation xmlns:xlink="http://www.w3.org/1999/xlink" xlink:type="simple"><person-group><name name-style="western"><surname>Stepanov</surname><given-names>LN</given-names></name></person-group> (<year>2016</year>) <article-title>Diversity of the zoobenthos of water bodies and watercourses of the Setnaya and Ngoyakha Rivers basins (the Yamal Peninsula, the Yamal-Nenets Autonomous Area).</article-title><source>Fauna of the Urals and Siberia</source><volume>1</volume>: <fpage>90</fpage>–<lpage>104</lpage>.</mixed-citation></ref><ref id="B40"><mixed-citation xmlns:xlink="http://www.w3.org/1999/xlink" xlink:type="simple"><person-group><name name-style="western"><surname>Stepanov</surname><given-names>LN</given-names></name></person-group> (<year>2017</year>) <article-title>Zoobenthos of water bodies and watercourses of the River Yarayakha basin (Southern Yamal, the Yamal-Nenets Autonomous Area).</article-title><source>Fauna of the Urals and Siberia</source><volume>1</volume>: <fpage>116</fpage>–<lpage>131</lpage>.</mixed-citation></ref><ref id="B41"><mixed-citation xmlns:xlink="http://www.w3.org/1999/xlink" xlink:type="simple"><person-group><name name-style="western"><surname>Stepanov</surname><given-names>LN</given-names></name></person-group> (<year>2018</year>) <article-title>Zoobenthos of lakes of the Kamenniy Cape (the Yamal Peninsula, the Yamal-Nenets Autonomous Are).</article-title><source>Fauna of the Urals and Siberia</source><volume>1</volume>: <fpage>126</fpage>–<lpage>137</lpage>.</mixed-citation></ref><ref id="B55"><mixed-citation xmlns:xlink="http://www.w3.org/1999/xlink" xlink:type="simple"><person-group><name name-style="western"><surname>Zaloznyj</surname><given-names>NA</given-names></name></person-group> (<year>1984</year>) <article-title>Role of oligochaete and leeches in Western Siberian water bodies ecosystems.</article-title> In: <person-group><name name-style="western"><surname>Berdichevskiyi</surname><given-names>LS</given-names></name></person-group> (<role>Ed.</role>) <issue-title>Biological Resources of Siberian and Far Eastern Inland Waters.</issue-title><source>Nauka, Moscow</source>, <fpage>124</fpage>–<lpage>142</lpage>.</mixed-citation></ref><ref id="B7"><mixed-citation xmlns:xlink="http://www.w3.org/1999/xlink" xlink:type="simple"><person-group><name name-style="western"><surname>Chekanovskaya</surname><given-names>OV</given-names></name></person-group> (<year>1956</year>) <article-title>On the Oligochaete fauna of Yenisey River basin.</article-title><source>Zoological Zhurnal</source><volume>35</volume>(<issue>5</issue>): <fpage>657</fpage>–<lpage>667</lpage>.</mixed-citation></ref><ref id="B26"><mixed-citation xmlns:xlink="http://www.w3.org/1999/xlink" xlink:type="simple"><person-group><name name-style="western"><surname>Morev</surname><given-names>AP</given-names></name></person-group> (<year>1983b</year>) <article-title>Ecological groupings of oligochaetes in the Anadyr River basin.</article-title><source>Hydrobiological Journal</source><volume>19</volume>(<issue>5</issue>): <fpage>59</fpage>–<lpage>63</lpage>.</mixed-citation></ref></ref-list></tp:taxon-treatment>
