# Supplementary material for: New data on species diversity of Annelida (Oligochaeta, Hirudinea) in the Kharbey lakes system, Bolshezemelskaya tundra (Russia)
Source: Zookeys. 2020 Feb 10;910:43–78. doi: 10.3897/zookeys.910.48486 (PMC7026200; doi:10.3897/zookeys.910.48486)
Supplement: XML Treatment for Eiseniella tetraedra [file zookeys.910.48486-treatment51.xml]

<!DOCTYPE tp:taxon-treatment
  PUBLIC "-//TaxonX//DTD Taxonomic Treatment Publishing DTD v0 20100105//EN" "tax-treatment-NSO.dtd">
<tp:taxon-treatment xmlns:tp="http://www.plazi.org/taxpub"><tp:treatment-meta><kwd-group><label>Taxon classification</label><kwd><named-content xmlns:xlink="http://www.w3.org/1999/xlink" content-type="kingdom">Animalia</named-content></kwd><kwd><named-content xmlns:xlink="http://www.w3.org/1999/xlink" content-type="order">Lumbriculida</named-content></kwd><kwd><named-content xmlns:xlink="http://www.w3.org/1999/xlink" content-type="family">Lumbricidae</named-content></kwd></kwd-group><mixed-citation publication-type="journal"><person-group><name><surname>Baturina</surname><given-names>Maria A.</given-names></name><name><surname>Kaygorodova</surname><given-names>Irina A.</given-names></name><name><surname>Loskutova</surname><given-names>Olga A.</given-names></name></person-group><article-title>New data on species diversity of <tp:taxon-name><tp:taxon-name-part taxon-name-part-type="phylum">Annelida</tp:taxon-name-part></tp:taxon-name> (<tp:taxon-name><tp:taxon-name-part taxon-name-part-type="subclass">Oligochaeta</tp:taxon-name-part></tp:taxon-name>, <tp:taxon-name><tp:taxon-name-part taxon-name-part-type="subclass">Hirudinea</tp:taxon-name-part></tp:taxon-name>) in the Kharbey lakes system, Bolshezemelskaya tundra (Russia)</article-title><source>Zookeys</source><day>10</day><month>2</month><year>2020</year><volume>910</volume><fpage>43</fpage><lpage>78</lpage><pub-id pub-id-type="doi">10.3897/zookeys.910.48486</pub-id></mixed-citation></tp:treatment-meta><tp:nomenclature><label>51.</label><tp:taxon-name><object-id xmlns:xlink="http://www.w3.org/1999/xlink" content-type="arpha" xlink:type="simple">813F7D01-C3FC-5ED5-B02D-D7C7053CB756</object-id>
                          <tp:taxon-name-part taxon-name-part-type="genus" reg="Eiseniella">Eiseniella</tp:taxon-name-part>
                          <tp:taxon-name-part taxon-name-part-type="species" reg="tetraedra">tetraedra</tp:taxon-name-part>
                        </tp:taxon-name><tp:taxon-authority>(Savigny, 1826)</tp:taxon-authority><tp:nomenclature-citation-list><tp:nomenclature-citation><tp:taxon-name>
                              <tp:taxon-name-part taxon-name-part-type="genus" reg="Enterion">Enterion</tp:taxon-name-part> <tp:taxon-name-part taxon-name-part-type="species" reg="tetraedra">tetraedra</tp:taxon-name-part></tp:taxon-name><comment>Savigny, 1826</comment></tp:nomenclature-citation></tp:nomenclature-citation-list></tp:nomenclature><tp:treatment-sec sec-type="distribution" id="SECID0EQJAK"><title>Geographic distribution.</title><p>Western part of the Palearctic Region. In tundra zone of Russia: the Pechora River delta (<xref ref-type="bibr" rid="B2">Baturina 2018</xref>), lakes Pervoe Bobrovoe and Akulkino (<xref ref-type="bibr" rid="B13">Finogenova 1975</xref>).</p></tp:treatment-sec><tp:treatment-sec sec-type="Location" id="SECID0E5JAK"><title>Location.</title><p>Temporary pond (<named-content xmlns:xlink="http://www.w3.org/1999/xlink" content-type="dwc:verbatimCoordinates" xlink:type="simple"><named-content content-type="geo-json" specific-use="{&#34;type&#34;:&#34;Point&#34;,&#34;coordinates&#34;:[62.583333,67.966667]}" id="NCID0EHKAK" xlink:type="simple">67°58'00"N, 62°34'60"E</named-content></named-content>).</p></tp:treatment-sec><tp:treatment-sec sec-type="ecology" id="SECID0EMKAK"><title>Ecology.</title><p>The species was found on a swampy substrate with moss cover.</p></tp:treatment-sec><ref-list><ref id="B2"><mixed-citation xmlns:xlink="http://www.w3.org/1999/xlink" xlink:type="simple"><person-group><name name-style="western"><surname>Baturina</surname><given-names>MA</given-names></name></person-group> (<year>2018</year>) <article-title>Oligochaete worms (<tp:taxon-name><tp:taxon-name-part taxon-name-part-type="phylum">Annelida</tp:taxon-name-part></tp:taxon-name>: <tp:taxon-name><tp:taxon-name-part taxon-name-part-type="subclass">Oligochaeta</tp:taxon-name-part></tp:taxon-name>) in zoobenthos species composision of the Pechora River Delta water bodies.</article-title><source>Komi Republic Russian Geographical Society Department Bulletin</source><volume>2</volume>(<issue>18</issue>): <fpage>49</fpage>–<lpage>55</lpage>.</mixed-citation></ref><ref id="B13"><mixed-citation xmlns:xlink="http://www.w3.org/1999/xlink" xlink:type="simple"><person-group><name name-style="western"><surname>Finogenova</surname><given-names>NP</given-names></name></person-group> (<year>1975</year>) Ecological and faunistic review (<tp:taxon-name><tp:taxon-name-part taxon-name-part-type="subclass">Oligochaeta</tp:taxon-name-part></tp:taxon-name>). In: Dubinina MN et al. (Eds) Biological Productivity of Northern Lakes. 1: Lakes Krivoye and Krugloe. Nauka, Leningrad, 122–125.</mixed-citation></ref></ref-list></tp:taxon-treatment>
