# Supplementary material for: New data on species diversity of Annelida (Oligochaeta, Hirudinea) in the Kharbey lakes system, Bolshezemelskaya tundra (Russia)
Source: Zookeys. 2020 Feb 10;910:43–78. doi: 10.3897/zookeys.910.48486 (PMC7026200; doi:10.3897/zookeys.910.48486)
Supplement: XML Treatment for Acanthobdella peledina [file zookeys.910.48486-treatment52.xml]

<!DOCTYPE tp:taxon-treatment
  PUBLIC "-//TaxonX//DTD Taxonomic Treatment Publishing DTD v0 20100105//EN" "tax-treatment-NSO.dtd">
<tp:taxon-treatment xmlns:tp="http://www.plazi.org/taxpub"><tp:treatment-meta><kwd-group><label>Taxon classification</label><kwd><named-content xmlns:xlink="http://www.w3.org/1999/xlink" content-type="kingdom">Animalia</named-content></kwd><kwd><named-content xmlns:xlink="http://www.w3.org/1999/xlink" content-type="order">Acanthobdellida</named-content></kwd><kwd><named-content xmlns:xlink="http://www.w3.org/1999/xlink" content-type="family">Acanthobdellidae</named-content></kwd></kwd-group><mixed-citation publication-type="journal"><person-group><name><surname>Baturina</surname><given-names>Maria A.</given-names></name><name><surname>Kaygorodova</surname><given-names>Irina A.</given-names></name><name><surname>Loskutova</surname><given-names>Olga A.</given-names></name></person-group><article-title>New data on species diversity of <tp:taxon-name><tp:taxon-name-part taxon-name-part-type="phylum">Annelida</tp:taxon-name-part></tp:taxon-name> (<tp:taxon-name><tp:taxon-name-part taxon-name-part-type="subclass">Oligochaeta</tp:taxon-name-part></tp:taxon-name>, <tp:taxon-name><tp:taxon-name-part taxon-name-part-type="subclass">Hirudinea</tp:taxon-name-part></tp:taxon-name>) in the Kharbey lakes system, Bolshezemelskaya tundra (Russia)</article-title><source>Zookeys</source><day>10</day><month>2</month><year>2020</year><volume>910</volume><fpage>43</fpage><lpage>78</lpage><pub-id pub-id-type="doi">10.3897/zookeys.910.48486</pub-id></mixed-citation></tp:treatment-meta><tp:nomenclature><label>52.</label><tp:taxon-name><object-id xmlns:xlink="http://www.w3.org/1999/xlink" content-type="arpha" xlink:type="simple">ED449786-40DB-5DC1-BD66-416F895792DE</object-id>
                          <tp:taxon-name-part taxon-name-part-type="genus" reg="Acanthobdella">Acanthobdella</tp:taxon-name-part>
                          <tp:taxon-name-part taxon-name-part-type="species" reg="peledina">peledina</tp:taxon-name-part>
                        </tp:taxon-name><tp:taxon-authority>Grube, 1851</tp:taxon-authority></tp:nomenclature><tp:treatment-sec sec-type="distribution" id="SECID0E6MAK"><title>Geographic distribution.</title><p>Palaearctic region, namely Northern Eurasia. In the Russian tundra: the Vashutkiny lakes system (<xref ref-type="bibr" rid="B23">Lukin 1966</xref>), northern part of Western Siberia (<xref ref-type="bibr" rid="B55">Zaloznyj 1984</xref>), the Gydansky Peninsula (<xref ref-type="bibr" rid="B14">Gagnon and Shorthouse 2019</xref>).</p></tp:treatment-sec><tp:treatment-sec sec-type="Location" id="SECID0ERNAK"><title>Location.</title><p>Lake Bolshoy Kharbey (<named-content xmlns:xlink="http://www.w3.org/1999/xlink" content-type="dwc:verbatimCoordinates" xlink:type="simple"><named-content content-type="geo-json" specific-use="{&#34;type&#34;:&#34;Point&#34;,&#34;coordinates&#34;:[62.884111,67.518889]}" id="NCID0E1NAK" xlink:type="simple">67°31'8"N, 62°53'2.8"E</named-content></named-content>), temporary pond (<named-content xmlns:xlink="http://www.w3.org/1999/xlink" content-type="dwc:verbatimCoordinates" xlink:type="simple"><named-content content-type="geo-json" specific-use="{&#34;type&#34;:&#34;Point&#34;,&#34;coordinates&#34;:[62.583333,67.966667]}" id="NCID0ECOAK" xlink:type="simple">67°58'00"N, 62°34'60"E</named-content></named-content>).</p></tp:treatment-sec><tp:treatment-sec sec-type="ecology" id="SECID0EHOAK"><title>Ecology.</title><p>Parasite of arctic salmonid fish. Within the area, <italic><tp:taxon-name><tp:taxon-name-part taxon-name-part-type="genus" reg="Acanthobdella">A.</tp:taxon-name-part> <tp:taxon-name-part taxon-name-part-type="species" reg="peledina">peledina</tp:taxon-name-part></tp:taxon-name></italic> was observed on <italic><tp:taxon-name><tp:taxon-name-part taxon-name-part-type="genus" reg="Coregonus">Coregonus</tp:taxon-name-part> <tp:taxon-name-part taxon-name-part-type="species" reg="lavaretus">lavaretus</tp:taxon-name-part></tp:taxon-name></italic> (Linnaeus, 1758) and <italic><tp:taxon-name><tp:taxon-name-part taxon-name-part-type="genus" reg="Thymallus">Thymallus</tp:taxon-name-part> <tp:taxon-name-part taxon-name-part-type="species" reg="thymallus">thymallus</tp:taxon-name-part></tp:taxon-name></italic> (Linnaeus, 1758).</p></tp:treatment-sec><ref-list><ref id="B23"><mixed-citation xmlns:xlink="http://www.w3.org/1999/xlink" xlink:type="simple"><person-group><name name-style="western"><surname>Lukin</surname><given-names>EI</given-names></name></person-group> (<year>1966</year>) New data on the distribution of leeches in the Pechora River basin. In: Belyaev GM et al. (Eds) Hydrobiological Study and Economic Development of the USSR Far North Lakes. Nauka, Moscow, 63–70.</mixed-citation></ref><ref id="B55"><mixed-citation xmlns:xlink="http://www.w3.org/1999/xlink" xlink:type="simple"><person-group><name name-style="western"><surname>Zaloznyj</surname><given-names>NA</given-names></name></person-group> (<year>1984</year>) <article-title>Role of oligochaete and leeches in Western Siberian water bodies ecosystems.</article-title> In: <person-group><name name-style="western"><surname>Berdichevskiyi</surname><given-names>LS</given-names></name></person-group> (<role>Ed.</role>) <issue-title>Biological Resources of Siberian and Far Eastern Inland Waters.</issue-title><source>Nauka, Moscow</source>, <fpage>124</fpage>–<lpage>142</lpage>.</mixed-citation></ref><ref id="B14"><mixed-citation xmlns:xlink="http://www.w3.org/1999/xlink" xlink:type="simple"><person-group><name name-style="western"><surname>Gagnon</surname><given-names>J</given-names></name><name name-style="western"><surname>Shorthouse</surname><given-names>D</given-names></name></person-group> (<year>2019</year>) Canadian Museum of Nature Annelid Collection. Version 1.12. Canadian Museum of Nature. <ext-link xlink:type="simple" ext-link-type="doi" xlink:href="10.15468/b7u3mp">https://doi.org/10.15468/b7u3mp</ext-link></mixed-citation></ref></ref-list></tp:taxon-treatment>
