# Supplementary material for: New data on species diversity of Annelida (Oligochaeta, Hirudinea) in the Kharbey lakes system, Bolshezemelskaya tundra (Russia)
Source: Zookeys. 2020 Feb 10;910:43–78. doi: 10.3897/zookeys.910.48486 (PMC7026200; doi:10.3897/zookeys.910.48486)
Supplement: XML Treatment for Glossiphonia verrucata [file zookeys.910.48486-treatment54.xml]

<!DOCTYPE tp:taxon-treatment
  PUBLIC "-//TaxonX//DTD Taxonomic Treatment Publishing DTD v0 20100105//EN" "tax-treatment-NSO.dtd">
<tp:taxon-treatment xmlns:tp="http://www.plazi.org/taxpub"><tp:treatment-meta><kwd-group><label>Taxon classification</label><kwd><named-content xmlns:xlink="http://www.w3.org/1999/xlink" content-type="kingdom">Animalia</named-content></kwd><kwd><named-content xmlns:xlink="http://www.w3.org/1999/xlink" content-type="order">Rhynchobdellida</named-content></kwd><kwd><named-content xmlns:xlink="http://www.w3.org/1999/xlink" content-type="family">Glossiphoniidae</named-content></kwd></kwd-group><mixed-citation publication-type="journal"><person-group><name><surname>Baturina</surname><given-names>Maria A.</given-names></name><name><surname>Kaygorodova</surname><given-names>Irina A.</given-names></name><name><surname>Loskutova</surname><given-names>Olga A.</given-names></name></person-group><article-title>New data on species diversity of <tp:taxon-name><tp:taxon-name-part taxon-name-part-type="phylum">Annelida</tp:taxon-name-part></tp:taxon-name> (<tp:taxon-name><tp:taxon-name-part taxon-name-part-type="subclass">Oligochaeta</tp:taxon-name-part></tp:taxon-name>, <tp:taxon-name><tp:taxon-name-part taxon-name-part-type="subclass">Hirudinea</tp:taxon-name-part></tp:taxon-name>) in the Kharbey lakes system, Bolshezemelskaya tundra (Russia)</article-title><source>Zookeys</source><day>10</day><month>2</month><year>2020</year><volume>910</volume><fpage>43</fpage><lpage>78</lpage><pub-id pub-id-type="doi">10.3897/zookeys.910.48486</pub-id></mixed-citation></tp:treatment-meta><tp:nomenclature><label>54.</label><tp:taxon-name><object-id xmlns:xlink="http://www.w3.org/1999/xlink" content-type="arpha" xlink:type="simple">DD68EA04-EB38-5678-A446-F6B15B57FE63</object-id>
                            <tp:taxon-name-part taxon-name-part-type="genus" reg="Glossiphonia">Glossiphonia</tp:taxon-name-part>
                            <tp:taxon-name-part taxon-name-part-type="species" reg="verrucata">verrucata</tp:taxon-name-part>
                          </tp:taxon-name><tp:taxon-authority>(Müller, 1844)</tp:taxon-authority><tp:nomenclature-citation-list><tp:nomenclature-citation><tp:taxon-name>
                                <tp:taxon-name-part taxon-name-part-type="genus" reg="Clepsine">Clepsine</tp:taxon-name-part> <tp:taxon-name-part taxon-name-part-type="species" reg="verrucata">verrucata</tp:taxon-name-part></tp:taxon-name><comment>Müller, 1844</comment></tp:nomenclature-citation><tp:nomenclature-citation><tp:taxon-name>
                                <tp:taxon-name-part taxon-name-part-type="genus" reg="Glossiphonia">Glossiphonia</tp:taxon-name-part> <tp:taxon-name-part taxon-name-part-type="species" reg="verrucata">verrucata</tp:taxon-name-part></tp:taxon-name><comment>Johansson, 1909</comment></tp:nomenclature-citation><tp:nomenclature-citation><tp:taxon-name>
                                <tp:taxon-name-part taxon-name-part-type="genus" reg="Batracobdella">Batracobdella</tp:taxon-name-part> <tp:taxon-name-part taxon-name-part-type="species" reg="verrucata">verrucata</tp:taxon-name-part></tp:taxon-name><comment>Pawlowski, 1936</comment></tp:nomenclature-citation><tp:nomenclature-citation><tp:taxon-name>
                                <tp:taxon-name-part taxon-name-part-type="genus" reg="Boreobdella">Boreobdella</tp:taxon-name-part> <tp:taxon-name-part taxon-name-part-type="species" reg="verrucata">verrucata</tp:taxon-name-part></tp:taxon-name><comment>Lukin, 1956</comment></tp:nomenclature-citation></tp:nomenclature-citation-list></tp:nomenclature><tp:treatment-sec sec-type="distribution" id="SECID0E1YAK"><title>Geographic distribution.</title><p>Palearctic region. In tundra zone of Russia: Lukin reported this species as <italic><tp:taxon-name><tp:taxon-name-part taxon-name-part-type="genus" reg="Boreobdella">Boreobdella</tp:taxon-name-part> <tp:taxon-name-part taxon-name-part-type="species" reg="verrucata">verrucata</tp:taxon-name-part></tp:taxon-name></italic> from Lake Plesovka in the Komi region (<xref ref-type="bibr" rid="B20">Lukin 1956</xref>).</p></tp:treatment-sec><tp:treatment-sec sec-type="Location" id="SECID0EPZAK"><title>Location.</title><p>No specimen in our collection.</p></tp:treatment-sec><tp:treatment-sec sec-type="ecology" id="SECID0EUZAK"><title>Ecology.</title><p>The boreal species inhabits the North Eurasia (<xref ref-type="bibr" rid="B24">Lukin 1976</xref>; <xref ref-type="bibr" rid="B18">Kaygorodova et al. 2019</xref>), including recent findings in The Netherlands (<xref ref-type="bibr" rid="B35">Soes and Cuppen 2004</xref>) and France (<xref ref-type="bibr" rid="B28">Nesemann 1990</xref>; <xref ref-type="bibr" rid="B9">d'Hondt and Ben Ahmed 2009</xref>).</p></tp:treatment-sec><ref-list><ref id="B20"><mixed-citation xmlns:xlink="http://www.w3.org/1999/xlink" xlink:type="simple"><person-group><name name-style="western"><surname>Lukin</surname><given-names>EI</given-names></name></person-group> (<year>1956</year>) <article-title>On finding in the USSR an interesting type of leeches – <italic><tp:taxon-name><tp:taxon-name-part taxon-name-part-type="genus">Boreobdella</tp:taxon-name-part> <tp:taxon-name-part taxon-name-part-type="species">verrucata</tp:taxon-name-part></tp:taxon-name></italic> (Fr. Muller).</article-title><source>Zoological Zhurnal</source><volume>35</volume>(<issue>9</issue>): <fpage>1417</fpage>–<lpage>19</lpage>.</mixed-citation></ref><ref id="B24"><mixed-citation xmlns:xlink="http://www.w3.org/1999/xlink" xlink:type="simple"><person-group><name name-style="western"><surname>Lukin</surname><given-names>EI</given-names></name></person-group> (<year>1976</year>) <article-title>Leeches of fresh and saline waters (Fauna of the USSR. Leeches).</article-title> In: <person-group><name name-style="western"><surname>Bykhovsky</surname><given-names>B</given-names></name></person-group> (<role>Ed.</role>) <issue-title>Fauna USSR.</issue-title><source>Nauka, Leningrad</source>, <fpage>195</fpage>–<lpage>467</lpage>.</mixed-citation></ref><ref id="B18"><mixed-citation xmlns:xlink="http://www.w3.org/1999/xlink" xlink:type="simple"><person-group><name name-style="western"><surname>Kaygorodova</surname><given-names>IA</given-names></name><name name-style="western"><surname>Bolbat</surname><given-names>NB</given-names></name><name name-style="western"><surname>Bolbat</surname><given-names>AV</given-names></name></person-group> (<year>2019</year>) Species delimitation through DNA barcoding of freshwater leeches of the <italic><tp:taxon-name><tp:taxon-name-part taxon-name-part-type="genus">Glossiphonia</tp:taxon-name-part></tp:taxon-name></italic> genus (<tp:taxon-name><tp:taxon-name-part taxon-name-part-type="subclass">Hirudinea</tp:taxon-name-part></tp:taxon-name>: <tp:taxon-name><tp:taxon-name-part taxon-name-part-type="family">Glossiphoniidae</tp:taxon-name-part></tp:taxon-name>) from Eastern Siberia, Russia. Journal of Zoological Systematics and Evolutionary Research. [in press]</mixed-citation></ref><ref id="B35"><mixed-citation xmlns:xlink="http://www.w3.org/1999/xlink" xlink:type="simple"><person-group><name name-style="western"><surname>Soes</surname><given-names>DM</given-names></name><name name-style="western"><surname>Cuppen</surname><given-names>JGM</given-names></name></person-group> (<year>2004</year>) <article-title>The occurrence of <italic><tp:taxon-name><tp:taxon-name-part taxon-name-part-type="genus">Glossiphonia</tp:taxon-name-part> <tp:taxon-name-part taxon-name-part-type="species">verrucata</tp:taxon-name-part></tp:taxon-name></italic> in The Netherlands (<tp:taxon-name><tp:taxon-name-part taxon-name-part-type="subclass">Hirudinea</tp:taxon-name-part></tp:taxon-name>: <tp:taxon-name><tp:taxon-name-part taxon-name-part-type="family">Glossiphoniidae</tp:taxon-name-part></tp:taxon-name>).</article-title><source>Lauterbornia</source><volume>52</volume>: <fpage>139</fpage>–<lpage>145</lpage>.</mixed-citation></ref><ref id="B28"><mixed-citation xmlns:xlink="http://www.w3.org/1999/xlink" xlink:type="simple"><person-group><name name-style="western"><surname>Nesemann</surname><given-names>H</given-names></name></person-group> (<year>1990</year>) <article-title>Investigations on two <italic><tp:taxon-name><tp:taxon-name-part taxon-name-part-type="genus">Glossiphonia</tp:taxon-name-part></tp:taxon-name></italic> species (<tp:taxon-name><tp:taxon-name-part taxon-name-part-type="subclass">Hirudinea</tp:taxon-name-part></tp:taxon-name>) from running waters of Central Europe with a redescription of <italic><tp:taxon-name><tp:taxon-name-part taxon-name-part-type="genus">Glossiphonia</tp:taxon-name-part> <tp:taxon-name-part taxon-name-part-type="species">concolor</tp:taxon-name-part></tp:taxon-name></italic> (Apáthy, 1888).</article-title><source>Annales Historico-Naturales Musei Nationalis Hungarici</source><volume>82</volume>: <fpage>65</fpage>–<lpage>74</lpage>.</mixed-citation></ref><ref id="B9"><mixed-citation xmlns:xlink="http://www.w3.org/1999/xlink" xlink:type="simple"><person-group><name name-style="western"><surname>d'Hondt</surname><given-names>J-L</given-names></name><name name-style="western"><surname>Ben Ahmed</surname><given-names>R</given-names></name></person-group> (<year>2009</year>) <article-title>Catalogue et clés tabulaires de détermination des Hirudinées d'eau douce de la faune française.</article-title><source>Bulletin de la Société zoologique de France</source><volume>134</volume>: <fpage>263</fpage>–<lpage>298</lpage>.</mixed-citation></ref></ref-list></tp:taxon-treatment>
