# Supplementary material for: New data on species diversity of Annelida (Oligochaeta, Hirudinea) in the Kharbey lakes system, Bolshezemelskaya tundra (Russia)
Source: Zookeys. 2020 Feb 10;910:43–78. doi: 10.3897/zookeys.910.48486 (PMC7026200; doi:10.3897/zookeys.910.48486)
Supplement: XML Treatment for Helobdella stagnalis [file zookeys.910.48486-treatment57.xml]

<!DOCTYPE tp:taxon-treatment
  PUBLIC "-//TaxonX//DTD Taxonomic Treatment Publishing DTD v0 20100105//EN" "tax-treatment-NSO.dtd">
<tp:taxon-treatment xmlns:tp="http://www.plazi.org/taxpub"><tp:treatment-meta><kwd-group><label>Taxon classification</label><kwd><named-content xmlns:xlink="http://www.w3.org/1999/xlink" content-type="kingdom">Animalia</named-content></kwd><kwd><named-content xmlns:xlink="http://www.w3.org/1999/xlink" content-type="order">Rhynchobdellida</named-content></kwd><kwd><named-content xmlns:xlink="http://www.w3.org/1999/xlink" content-type="family">Glossiphoniidae</named-content></kwd></kwd-group><mixed-citation publication-type="journal"><person-group><name><surname>Baturina</surname><given-names>Maria A.</given-names></name><name><surname>Kaygorodova</surname><given-names>Irina A.</given-names></name><name><surname>Loskutova</surname><given-names>Olga A.</given-names></name></person-group><article-title>New data on species diversity of <tp:taxon-name><tp:taxon-name-part taxon-name-part-type="phylum">Annelida</tp:taxon-name-part></tp:taxon-name> (<tp:taxon-name><tp:taxon-name-part taxon-name-part-type="subclass">Oligochaeta</tp:taxon-name-part></tp:taxon-name>, <tp:taxon-name><tp:taxon-name-part taxon-name-part-type="subclass">Hirudinea</tp:taxon-name-part></tp:taxon-name>) in the Kharbey lakes system, Bolshezemelskaya tundra (Russia)</article-title><source>Zookeys</source><day>10</day><month>2</month><year>2020</year><volume>910</volume><fpage>43</fpage><lpage>78</lpage><pub-id pub-id-type="doi">10.3897/zookeys.910.48486</pub-id></mixed-citation></tp:treatment-meta><tp:nomenclature><label>57.</label><tp:taxon-name><object-id xmlns:xlink="http://www.w3.org/1999/xlink" content-type="arpha" xlink:type="simple">E1EE7967-F72C-5712-9675-0F3C450DFB4A</object-id>
                            <tp:taxon-name-part taxon-name-part-type="genus" reg="Helobdella">Helobdella</tp:taxon-name-part>
                            <tp:taxon-name-part taxon-name-part-type="species" reg="stagnalis">stagnalis</tp:taxon-name-part>
                          </tp:taxon-name><tp:taxon-authority>(Linnaeus, 1758)</tp:taxon-authority><tp:nomenclature-citation-list><tp:nomenclature-citation><tp:taxon-name>
                                <tp:taxon-name-part taxon-name-part-type="genus" reg="Hirudo">Hirudo</tp:taxon-name-part> <tp:taxon-name-part taxon-name-part-type="species" reg="stagnalis">stagnalis</tp:taxon-name-part></tp:taxon-name><comment>Linnaeus 1758</comment></tp:nomenclature-citation><tp:nomenclature-citation><tp:taxon-name>
                                <tp:taxon-name-part taxon-name-part-type="genus" reg="Glossiphonia">Glossiphonia</tp:taxon-name-part> <tp:taxon-name-part taxon-name-part-type="species" reg="stagnalis">stagnalis</tp:taxon-name-part></tp:taxon-name><comment>Blanchard 1894</comment></tp:nomenclature-citation><tp:nomenclature-citation><tp:taxon-name>
                                <tp:taxon-name-part taxon-name-part-type="genus" reg="Glossiphonia">Glossiphonia</tp:taxon-name-part> (<tp:taxon-name-part taxon-name-part-type="subgenus" reg="Helobdella">Helobdella</tp:taxon-name-part>) <tp:taxon-name-part taxon-name-part-type="species" reg="stagnalis">stagnalis</tp:taxon-name-part></tp:taxon-name><comment>Moore 1922</comment></tp:nomenclature-citation><tp:nomenclature-citation><tp:taxon-name>
                                <tp:taxon-name-part taxon-name-part-type="genus" reg="Bakedebdella">Bakedebdella</tp:taxon-name-part> <tp:taxon-name-part taxon-name-part-type="species" reg="gibbosa">gibbosa</tp:taxon-name-part></tp:taxon-name><comment>Sciacchitiano 1939</comment></tp:nomenclature-citation></tp:nomenclature-citation-list></tp:nomenclature><tp:treatment-sec sec-type="distribution" id="SECID0ECGBK"><title>Geographic distribution.</title><p>Cosmopolitan species. In tundra zone of Russia: lakes of Korotaikha River basin (<xref ref-type="bibr" rid="B54">Zaloznyj 1978</xref>), the Yamal Peninsula (<xref ref-type="bibr" rid="B39">Stepanov 2016</xref>).</p></tp:treatment-sec><tp:treatment-sec sec-type="Location" id="SECID0EQGBK"><title>Location.</title><p>The species was not recorded in the Kharbey lakes. It was only found in an oxbow lake in the Pechora River delta (<named-content xmlns:xlink="http://www.w3.org/1999/xlink" content-type="dwc:verbatimCoordinates" xlink:type="simple"><named-content content-type="geo-json" specific-use="{&#34;type&#34;:&#34;Point&#34;,&#34;coordinates&#34;:[53.609389,68.135611]}" id="NCID0EZGBK" xlink:type="simple">68°8'8.2"N, 53°36'33.8"E</named-content></named-content>).</p></tp:treatment-sec><tp:treatment-sec sec-type="ecology" id="SECID0E5GBK"><title>Ecology.</title><p>Sandy-clay sediment (depth 0.5 m).</p></tp:treatment-sec><ref-list><ref id="B54"><mixed-citation xmlns:xlink="http://www.w3.org/1999/xlink" xlink:type="simple"><person-group><name name-style="western"><surname>Zaloznyj</surname><given-names>NA</given-names></name></person-group> (<year>1978</year>) <article-title><tp:taxon-name><tp:taxon-name-part taxon-name-part-type="subclass">Hirudinea</tp:taxon-name-part></tp:taxon-name>.</article-title> In: <person-group><name name-style="western"><surname>Getsen</surname><given-names>MV</given-names></name></person-group> (<role>Ed.</role>) <issue-title>Flora and Fauna of North European Water Bodies: On the Example of the Bolshezemelskaya Tundra.</issue-title><source>Nauka, Leningrad</source>, <fpage>58</fpage>–<lpage>60</lpage>.</mixed-citation></ref><ref id="B39"><mixed-citation xmlns:xlink="http://www.w3.org/1999/xlink" xlink:type="simple"><person-group><name name-style="western"><surname>Stepanov</surname><given-names>LN</given-names></name></person-group> (<year>2016</year>) <article-title>Diversity of the zoobenthos of water bodies and watercourses of the Setnaya and Ngoyakha Rivers basins (the Yamal Peninsula, the Yamal-Nenets Autonomous Area).</article-title><source>Fauna of the Urals and Siberia</source><volume>1</volume>: <fpage>90</fpage>–<lpage>104</lpage>.</mixed-citation></ref></ref-list></tp:taxon-treatment>
