# Supplementary material for: New data on species diversity of Annelida (Oligochaeta, Hirudinea) in the Kharbey lakes system, Bolshezemelskaya tundra (Russia)
Source: Zookeys. 2020 Feb 10;910:43–78. doi: 10.3897/zookeys.910.48486 (PMC7026200; doi:10.3897/zookeys.910.48486)
Supplement: XML Treatment for Erpobdella octoculata [file zookeys.910.48486-treatment63.xml]

<!DOCTYPE tp:taxon-treatment
  PUBLIC "-//TaxonX//DTD Taxonomic Treatment Publishing DTD v0 20100105//EN" "tax-treatment-NSO.dtd">
<tp:taxon-treatment xmlns:tp="http://www.plazi.org/taxpub"><tp:treatment-meta><kwd-group><label>Taxon classification</label><kwd><named-content xmlns:xlink="http://www.w3.org/1999/xlink" content-type="kingdom">Animalia</named-content></kwd><kwd><named-content xmlns:xlink="http://www.w3.org/1999/xlink" content-type="order">Arhynchobdellida</named-content></kwd><kwd><named-content xmlns:xlink="http://www.w3.org/1999/xlink" content-type="family">Erpobdellidae</named-content></kwd></kwd-group><mixed-citation publication-type="journal"><person-group><name><surname>Baturina</surname><given-names>Maria A.</given-names></name><name><surname>Kaygorodova</surname><given-names>Irina A.</given-names></name><name><surname>Loskutova</surname><given-names>Olga A.</given-names></name></person-group><article-title>New data on species diversity of <tp:taxon-name><tp:taxon-name-part taxon-name-part-type="phylum">Annelida</tp:taxon-name-part></tp:taxon-name> (<tp:taxon-name><tp:taxon-name-part taxon-name-part-type="subclass">Oligochaeta</tp:taxon-name-part></tp:taxon-name>, <tp:taxon-name><tp:taxon-name-part taxon-name-part-type="subclass">Hirudinea</tp:taxon-name-part></tp:taxon-name>) in the Kharbey lakes system, Bolshezemelskaya tundra (Russia)</article-title><source>Zookeys</source><day>10</day><month>2</month><year>2020</year><volume>910</volume><fpage>43</fpage><lpage>78</lpage><pub-id pub-id-type="doi">10.3897/zookeys.910.48486</pub-id></mixed-citation></tp:treatment-meta><tp:nomenclature><label>63.</label><tp:taxon-name><object-id xmlns:xlink="http://www.w3.org/1999/xlink" content-type="arpha" xlink:type="simple">6AA7F9BD-AA97-5BC6-ABE3-F0413A5EB714</object-id>
                          <tp:taxon-name-part taxon-name-part-type="genus" reg="Erpobdella">Erpobdella</tp:taxon-name-part>
                          <tp:taxon-name-part taxon-name-part-type="species" reg="octoculata">octoculata</tp:taxon-name-part>
                        </tp:taxon-name><tp:taxon-authority>(Linnaeus, 1758)</tp:taxon-authority><tp:nomenclature-citation-list><tp:nomenclature-citation><tp:taxon-name>
                              <tp:taxon-name-part taxon-name-part-type="genus" reg="Hirudo">Hirudo</tp:taxon-name-part> <tp:taxon-name-part taxon-name-part-type="species" reg="octoculata">octoculata</tp:taxon-name-part></tp:taxon-name><comment>Linnaeus, 1758</comment></tp:nomenclature-citation><tp:nomenclature-citation><tp:taxon-name>
                              <tp:taxon-name-part taxon-name-part-type="genus" reg="Herpobdella">Herpobdella</tp:taxon-name-part> <tp:taxon-name-part taxon-name-part-type="species" reg="octoculata">octoculata</tp:taxon-name-part></tp:taxon-name><comment>Johansson 1910</comment></tp:nomenclature-citation><tp:nomenclature-citation><tp:taxon-name>
                              <tp:taxon-name-part taxon-name-part-type="genus" reg="Herpobdella">Herpobdella</tp:taxon-name-part> <tp:taxon-name-part taxon-name-part-type="species" reg="octomaculata">octomaculata</tp:taxon-name-part></tp:taxon-name><comment>Pawlowski 1935</comment></tp:nomenclature-citation></tp:nomenclature-citation-list></tp:nomenclature><tp:treatment-sec sec-type="distribution" id="SECID0E22BK"><title>Geographic distribution.</title><p>Palaearctic and Nearctic regions. In tundra zone of Russia: Kharbey lakes and other lakes of the Bolshezemelskaya tundra (<xref ref-type="bibr" rid="B20">Lukin 1956</xref>; <xref ref-type="bibr" rid="B54">Zaloznyj 1978</xref>), northern part of Western Siberia (<xref ref-type="bibr" rid="B55">Zaloznyj 1984</xref>), the Yamal Peninsula (<xref ref-type="bibr" rid="B39">Stepanov 2016</xref>).</p></tp:treatment-sec><tp:treatment-sec sec-type="Location" id="SECID0ER3BK"><title>Location.</title><p>No specimen in our collection from the Kharbey area. Earlier records were probably misidentified <italic><tp:taxon-name><tp:taxon-name-part taxon-name-part-type="genus" reg="Erpobdella">Erpobdella</tp:taxon-name-part></tp:taxon-name></italic> sp. 1 (see below).</p></tp:treatment-sec><tp:treatment-sec sec-type="ecology" id="SECID0E53BK"><title>Ecology.</title><p>This leech inhabits various types of water bodies; it is considered the most numerous <italic><tp:taxon-name><tp:taxon-name-part taxon-name-part-type="genus" reg="Erpoddella">Erpoddella</tp:taxon-name-part></tp:taxon-name></italic> in most Palearctic freshwater bodies. These leeches avoid of humic substances, and practically do not occur in distrophic waters. However, <italic><tp:taxon-name><tp:taxon-name-part taxon-name-part-type="genus" reg="Erpobdella">E.</tp:taxon-name-part> <tp:taxon-name-part taxon-name-part-type="species" reg="octoculata">octoculata</tp:taxon-name-part></tp:taxon-name></italic> can inhabit highly polluted water bodies.</p></tp:treatment-sec><ref-list><ref id="B20"><mixed-citation xmlns:xlink="http://www.w3.org/1999/xlink" xlink:type="simple"><person-group><name name-style="western"><surname>Lukin</surname><given-names>EI</given-names></name></person-group> (<year>1956</year>) <article-title>On finding in the USSR an interesting type of leeches – <italic><tp:taxon-name><tp:taxon-name-part taxon-name-part-type="genus">Boreobdella</tp:taxon-name-part> <tp:taxon-name-part taxon-name-part-type="species">verrucata</tp:taxon-name-part></tp:taxon-name></italic> (Fr. Muller).</article-title><source>Zoological Zhurnal</source><volume>35</volume>(<issue>9</issue>): <fpage>1417</fpage>–<lpage>19</lpage>.</mixed-citation></ref><ref id="B54"><mixed-citation xmlns:xlink="http://www.w3.org/1999/xlink" xlink:type="simple"><person-group><name name-style="western"><surname>Zaloznyj</surname><given-names>NA</given-names></name></person-group> (<year>1978</year>) <article-title><tp:taxon-name><tp:taxon-name-part taxon-name-part-type="subclass">Hirudinea</tp:taxon-name-part></tp:taxon-name>.</article-title> In: <person-group><name name-style="western"><surname>Getsen</surname><given-names>MV</given-names></name></person-group> (<role>Ed.</role>) <issue-title>Flora and Fauna of North European Water Bodies: On the Example of the Bolshezemelskaya Tundra.</issue-title><source>Nauka, Leningrad</source>, <fpage>58</fpage>–<lpage>60</lpage>.</mixed-citation></ref><ref id="B55"><mixed-citation xmlns:xlink="http://www.w3.org/1999/xlink" xlink:type="simple"><person-group><name name-style="western"><surname>Zaloznyj</surname><given-names>NA</given-names></name></person-group> (<year>1984</year>) <article-title>Role of oligochaete and leeches in Western Siberian water bodies ecosystems.</article-title> In: <person-group><name name-style="western"><surname>Berdichevskiyi</surname><given-names>LS</given-names></name></person-group> (<role>Ed.</role>) <issue-title>Biological Resources of Siberian and Far Eastern Inland Waters.</issue-title><source>Nauka, Moscow</source>, <fpage>124</fpage>–<lpage>142</lpage>.</mixed-citation></ref><ref id="B39"><mixed-citation xmlns:xlink="http://www.w3.org/1999/xlink" xlink:type="simple"><person-group><name name-style="western"><surname>Stepanov</surname><given-names>LN</given-names></name></person-group> (<year>2016</year>) <article-title>Diversity of the zoobenthos of water bodies and watercourses of the Setnaya and Ngoyakha Rivers basins (the Yamal Peninsula, the Yamal-Nenets Autonomous Area).</article-title><source>Fauna of the Urals and Siberia</source><volume>1</volume>: <fpage>90</fpage>–<lpage>104</lpage>.</mixed-citation></ref></ref-list></tp:taxon-treatment>
