# Supplementary material for: New data on species diversity of Annelida (Oligochaeta, Hirudinea) in the Kharbey lakes system, Bolshezemelskaya tundra (Russia)
Source: Zookeys. 2020 Feb 10;910:43–78. doi: 10.3897/zookeys.910.48486 (PMC7026200; doi:10.3897/zookeys.910.48486)
Supplement: XML Treatment for Erpobdella monostriata [file zookeys.910.48486-treatment64.xml]

<!DOCTYPE tp:taxon-treatment
  PUBLIC "-//TaxonX//DTD Taxonomic Treatment Publishing DTD v0 20100105//EN" "tax-treatment-NSO.dtd">
<tp:taxon-treatment xmlns:tp="http://www.plazi.org/taxpub"><tp:treatment-meta><kwd-group><label>Taxon classification</label><kwd><named-content xmlns:xlink="http://www.w3.org/1999/xlink" content-type="kingdom">Animalia</named-content></kwd><kwd><named-content xmlns:xlink="http://www.w3.org/1999/xlink" content-type="order">Arhynchobdellida</named-content></kwd><kwd><named-content xmlns:xlink="http://www.w3.org/1999/xlink" content-type="family">Erpobdellidae</named-content></kwd></kwd-group><mixed-citation publication-type="journal"><person-group><name><surname>Baturina</surname><given-names>Maria A.</given-names></name><name><surname>Kaygorodova</surname><given-names>Irina A.</given-names></name><name><surname>Loskutova</surname><given-names>Olga A.</given-names></name></person-group><article-title>New data on species diversity of <tp:taxon-name><tp:taxon-name-part taxon-name-part-type="phylum">Annelida</tp:taxon-name-part></tp:taxon-name> (<tp:taxon-name><tp:taxon-name-part taxon-name-part-type="subclass">Oligochaeta</tp:taxon-name-part></tp:taxon-name>, <tp:taxon-name><tp:taxon-name-part taxon-name-part-type="subclass">Hirudinea</tp:taxon-name-part></tp:taxon-name>) in the Kharbey lakes system, Bolshezemelskaya tundra (Russia)</article-title><source>Zookeys</source><day>10</day><month>2</month><year>2020</year><volume>910</volume><fpage>43</fpage><lpage>78</lpage><pub-id pub-id-type="doi">10.3897/zookeys.910.48486</pub-id></mixed-citation></tp:treatment-meta><tp:nomenclature><label>64.</label><tp:taxon-name><object-id xmlns:xlink="http://www.w3.org/1999/xlink" content-type="arpha" xlink:type="simple">0618BCC0-F6A6-5CCE-B26E-65D4168ECA65</object-id>
                          <tp:taxon-name-part taxon-name-part-type="genus" reg="Erpobdella">Erpobdella</tp:taxon-name-part>
                          <tp:taxon-name-part taxon-name-part-type="species" reg="monostriata">monostriata</tp:taxon-name-part>
                        </tp:taxon-name><tp:taxon-authority>(Lindenfeld &amp; Pietruszynski, 1890)</tp:taxon-authority><tp:nomenclature-citation-list><tp:nomenclature-citation><tp:taxon-name>
                              <tp:taxon-name-part taxon-name-part-type="genus" reg="Nephelis">Nephelis</tp:taxon-name-part> <tp:taxon-name-part taxon-name-part-type="species" reg="octoculata">octoculata</tp:taxon-name-part> <tp:taxon-name-part taxon-name-part-type="infraspecific-rank">var.</tp:taxon-name-part> <tp:taxon-name-part taxon-name-part-type="variety" reg="monostriata">monostriata</tp:taxon-name-part></tp:taxon-name><comment>Lindenfeld &amp; Pietruszynski, 1890</comment></tp:nomenclature-citation><tp:nomenclature-citation><tp:taxon-name>
                              <tp:taxon-name-part taxon-name-part-type="genus" reg="Erpobdella">Erpobdella</tp:taxon-name-part> <tp:taxon-name-part taxon-name-part-type="species" reg="vilnensis">vilnensis</tp:taxon-name-part></tp:taxon-name><comment>(Liskiewitz, 1925) in part</comment></tp:nomenclature-citation></tp:nomenclature-citation-list></tp:nomenclature><tp:treatment-sec sec-type="distribution" id="SECID0E16BK"><title>Geographic distribution.</title><p>Widespread in the Palaearctic region and occurs from the Netherland (<xref ref-type="bibr" rid="B48">van Haaren et al. 2004</xref>) in the west to the Voronezh region of Russia in the east (<xref ref-type="bibr" rid="B47">Utevsky et al. 2015</xref>). In tundra zone of Russia: this <italic><tp:taxon-name><tp:taxon-name-part taxon-name-part-type="genus" reg="Erpobdella">Erpobdella</tp:taxon-name-part></tp:taxon-name></italic> is relatively low in numbers in the northwestern European part of Russia: basin of the Northern Dvina, Vychegda and Usa rivers where, <italic><tp:taxon-name><tp:taxon-name-part taxon-name-part-type="genus" reg="Erpobdella">E.</tp:taxon-name-part> <tp:taxon-name-part taxon-name-part-type="species" reg="nigricollis">nigricollis</tp:taxon-name-part></tp:taxon-name></italic> dominates according to <xref ref-type="bibr" rid="B21">Lukin (1957)</xref>.</p></tp:treatment-sec><tp:treatment-sec sec-type="Location" id="SECID0E5ACK"><title>Location.</title><p>Lake Bolshoy Kharbey (<named-content xmlns:xlink="http://www.w3.org/1999/xlink" content-type="dwc:verbatimCoordinates" xlink:type="simple"><named-content content-type="geo-json" specific-use="{&#34;type&#34;:&#34;Point&#34;,&#34;coordinates&#34;:[62.897139,67.546750]}" id="NCID0EHBCK" xlink:type="simple">67°32'48.3"N, 62°53'49.7"E</named-content></named-content>; <named-content xmlns:xlink="http://www.w3.org/1999/xlink" content-type="dwc:verbatimCoordinates" xlink:type="simple"><named-content content-type="geo-json" specific-use="{&#34;type&#34;:&#34;Point&#34;,&#34;coordinates&#34;:[62.871500,67.576194]}" id="NCID0EPBCK" xlink:type="simple">67°34'34.3"N; 62°52'17.4"E</named-content></named-content>), Lake D1 (<named-content xmlns:xlink="http://www.w3.org/1999/xlink" content-type="dwc:verbatimCoordinates" xlink:type="simple"><named-content content-type="geo-json" specific-use="{&#34;type&#34;:&#34;Point&#34;,&#34;coordinates&#34;:[62.902278,67.600611]}" id="NCID0EXBCK" xlink:type="simple">67°36'2.2"N, 62°54'8.2"E</named-content></named-content>; <named-content xmlns:xlink="http://www.w3.org/1999/xlink" content-type="dwc:verbatimCoordinates" xlink:type="simple"><named-content content-type="geo-json" specific-use="{&#34;type&#34;:&#34;Point&#34;,&#34;coordinates&#34;:[62.897944,67.598000]}" id="NCID0E6BCK" xlink:type="simple">67°35'52.8"N, 62°53'52.6"E</named-content></named-content>).</p></tp:treatment-sec><tp:treatment-sec sec-type="ecology" id="SECID0EECCK"><title>Ecology.</title><p>The species was found in <italic><tp:taxon-name><tp:taxon-name-part taxon-name-part-type="genus" reg="Arctophila">Arctophila</tp:taxon-name-part></tp:taxon-name></italic> thickets in a small body of water, and in silt of Lake Kharbey.</p></tp:treatment-sec><ref-list><ref id="B48"><mixed-citation xmlns:xlink="http://www.w3.org/1999/xlink" xlink:type="simple"><person-group><name name-style="western"><surname>Van Haaren</surname><given-names>T</given-names></name><name name-style="western"><surname>Hop</surname><given-names>P</given-names></name><name name-style="western"><surname>Soes</surname><given-names>M</given-names></name><name name-style="western"><surname>Tempelman</surname><given-names>D</given-names></name></person-group> (<year>2004</year>) <article-title>The freshwater leeches (<tp:taxon-name><tp:taxon-name-part taxon-name-part-type="subclass">Hirudinea</tp:taxon-name-part></tp:taxon-name>) of The Netherlands.</article-title><source>Lauterbornia</source><volume>52</volume>: <fpage>113</fpage>–<lpage>131</lpage>.</mixed-citation></ref><ref id="B47"><mixed-citation xmlns:xlink="http://www.w3.org/1999/xlink" xlink:type="simple"><person-group><name name-style="western"><surname>Utevsky</surname><given-names>SYu</given-names></name><name name-style="western"><surname>Dubov</surname><given-names>PG</given-names></name><name name-style="western"><surname>Prokin</surname><given-names>AA</given-names></name></person-group> (<year>2015</year>) <article-title>First Russian record of <italic><tp:taxon-name><tp:taxon-name-part taxon-name-part-type="genus">Erpobdella</tp:taxon-name-part> <tp:taxon-name-part taxon-name-part-type="species">monostriata</tp:taxon-name-part></tp:taxon-name></italic>: DNA barcoding and geographical distribution (<tp:taxon-name><tp:taxon-name-part taxon-name-part-type="phylum">Annelida</tp:taxon-name-part></tp:taxon-name>, <tp:taxon-name><tp:taxon-name-part taxon-name-part-type="class">Hirudinida</tp:taxon-name-part></tp:taxon-name>, <tp:taxon-name><tp:taxon-name-part taxon-name-part-type="family">Erpobdellidae</tp:taxon-name-part></tp:taxon-name>).</article-title><source>Spixiana</source><volume>38</volume>(<issue>2</issue>): <fpage>161</fpage>–<lpage>168</lpage>.</mixed-citation></ref><ref id="B21"><mixed-citation xmlns:xlink="http://www.w3.org/1999/xlink" xlink:type="simple"><person-group><name name-style="western"><surname>Lukin</surname><given-names>EI</given-names></name></person-group> (<year>1957</year>) <article-title>New data on composition of the Komi ASSR leech fauna.</article-title><source>Proceedings of Komi Branch of the USSR Geographical Society</source><volume>4</volume>: <fpage>111</fpage>–<lpage>118</lpage>.</mixed-citation></ref></ref-list></tp:taxon-treatment>
