# Supplementary material for: New data on species diversity of Annelida (Oligochaeta, Hirudinea) in the Kharbey lakes system, Bolshezemelskaya tundra (Russia)
Source: Zookeys. 2020 Feb 10;910:43–78. doi: 10.3897/zookeys.910.48486 (PMC7026200; doi:10.3897/zookeys.910.48486)
Supplement: XML Treatment for Erpobdella nigricollis [file zookeys.910.48486-treatment65.xml]

<!DOCTYPE tp:taxon-treatment
  PUBLIC "-//TaxonX//DTD Taxonomic Treatment Publishing DTD v0 20100105//EN" "tax-treatment-NSO.dtd">
<tp:taxon-treatment xmlns:tp="http://www.plazi.org/taxpub"><tp:treatment-meta><kwd-group><label>Taxon classification</label><kwd><named-content xmlns:xlink="http://www.w3.org/1999/xlink" content-type="kingdom">Animalia</named-content></kwd><kwd><named-content xmlns:xlink="http://www.w3.org/1999/xlink" content-type="order">Arhynchobdellida</named-content></kwd><kwd><named-content xmlns:xlink="http://www.w3.org/1999/xlink" content-type="family">Erpobdellidae</named-content></kwd></kwd-group><mixed-citation publication-type="journal"><person-group><name><surname>Baturina</surname><given-names>Maria A.</given-names></name><name><surname>Kaygorodova</surname><given-names>Irina A.</given-names></name><name><surname>Loskutova</surname><given-names>Olga A.</given-names></name></person-group><article-title>New data on species diversity of <tp:taxon-name><tp:taxon-name-part taxon-name-part-type="phylum">Annelida</tp:taxon-name-part></tp:taxon-name> (<tp:taxon-name><tp:taxon-name-part taxon-name-part-type="subclass">Oligochaeta</tp:taxon-name-part></tp:taxon-name>, <tp:taxon-name><tp:taxon-name-part taxon-name-part-type="subclass">Hirudinea</tp:taxon-name-part></tp:taxon-name>) in the Kharbey lakes system, Bolshezemelskaya tundra (Russia)</article-title><source>Zookeys</source><day>10</day><month>2</month><year>2020</year><volume>910</volume><fpage>43</fpage><lpage>78</lpage><pub-id pub-id-type="doi">10.3897/zookeys.910.48486</pub-id></mixed-citation></tp:treatment-meta><tp:nomenclature><label>65.</label><tp:taxon-name><object-id xmlns:xlink="http://www.w3.org/1999/xlink" content-type="arpha" xlink:type="simple">D8179C4B-83FB-51D2-B2A4-DAEEA61CA8ED</object-id>
                          <tp:taxon-name-part taxon-name-part-type="genus" reg="Erpobdella">Erpobdella</tp:taxon-name-part>
                          <tp:taxon-name-part taxon-name-part-type="species" reg="nigricollis">nigricollis</tp:taxon-name-part>
                        </tp:taxon-name><tp:taxon-authority>(Brandes, 1900)</tp:taxon-authority><tp:nomenclature-citation-list><tp:nomenclature-citation><tp:taxon-name>
                              <tp:taxon-name-part taxon-name-part-type="genus" reg="Nephelis">Nephelis</tp:taxon-name-part> <tp:taxon-name-part taxon-name-part-type="species" reg="testacea">testacea</tp:taxon-name-part> <tp:taxon-name-part taxon-name-part-type="infraspecific-rank">f.</tp:taxon-name-part> <tp:taxon-name-part taxon-name-part-type="form" reg="nigricollis">nigricollis</tp:taxon-name-part></tp:taxon-name><comment>Brandes, 1900</comment></tp:nomenclature-citation><tp:nomenclature-citation><tp:taxon-name>
                              <tp:taxon-name-part taxon-name-part-type="genus" reg="Herpobdella">Herpobdella</tp:taxon-name-part> <tp:taxon-name-part taxon-name-part-type="species" reg="testacea">testacea</tp:taxon-name-part> <tp:taxon-name-part taxon-name-part-type="infraspecific-rank">var.</tp:taxon-name-part> <tp:taxon-name-part taxon-name-part-type="variety" reg="nigricollis">nigricollis</tp:taxon-name-part></tp:taxon-name><comment>Johansson, 1929</comment></tp:nomenclature-citation></tp:nomenclature-citation-list></tp:nomenclature><tp:treatment-sec sec-type="distribution" id="SECID0E3ECK"><title>Geographic distribution.</title><p>Palaearctic region. The <italic><tp:taxon-name><tp:taxon-name-part taxon-name-part-type="genus" reg="Erpobdella">E.</tp:taxon-name-part> <tp:taxon-name-part taxon-name-part-type="species" reg="nigricollis">nigricollis</tp:taxon-name-part></tp:taxon-name></italic> geographic range is in the northern part of Eurasia with the Yenisei River as the eastern border. In the tundra zone of Russia, according to <xref ref-type="bibr" rid="B24">Lukin (1976)</xref>, this leech is most widespread and numerous in water bodies of the Komi region and the eastern part of Arkhangelsk Region.</p></tp:treatment-sec><tp:treatment-sec sec-type="Location" id="SECID0ERFCK"><title>Location.</title><p>There is no specimen in our collection from the Kharbey area.</p></tp:treatment-sec><tp:treatment-sec sec-type="ecology" id="SECID0EWFCK"><title>Ecology.</title><p>According to <xref ref-type="bibr" rid="B29">Nesemann and Neubert (1999)</xref>, <italic><tp:taxon-name><tp:taxon-name-part taxon-name-part-type="genus" reg="Erpobdella">E.</tp:taxon-name-part> <tp:taxon-name-part taxon-name-part-type="species" reg="nigricollis">nigricollis</tp:taxon-name-part></tp:taxon-name></italic> belongs to the potamal fauna and prefers large rivers; in contrast, <xref ref-type="bibr" rid="B24">Lukin (1976)</xref> asserts that this leech is typical for small lakes and natural stagnant water bodies located in the floodplain of rivers.</p></tp:treatment-sec><ref-list><ref id="B24"><mixed-citation xmlns:xlink="http://www.w3.org/1999/xlink" xlink:type="simple"><person-group><name name-style="western"><surname>Lukin</surname><given-names>EI</given-names></name></person-group> (<year>1976</year>) <article-title>Leeches of fresh and saline waters (Fauna of the USSR. Leeches).</article-title> In: <person-group><name name-style="western"><surname>Bykhovsky</surname><given-names>B</given-names></name></person-group> (<role>Ed.</role>) <issue-title>Fauna USSR.</issue-title><source>Nauka, Leningrad</source>, <fpage>195</fpage>–<lpage>467</lpage>.</mixed-citation></ref><ref id="B29"><mixed-citation xmlns:xlink="http://www.w3.org/1999/xlink" xlink:type="simple"><person-group><name name-style="western"><surname>Nesemann</surname><given-names>H</given-names></name><name name-style="western"><surname>Neubert</surname><given-names>E</given-names></name></person-group> (<year>1999</year>) <source><tp:taxon-name><tp:taxon-name-part taxon-name-part-type="class">Clitellata</tp:taxon-name-part></tp:taxon-name>, <tp:taxon-name><tp:taxon-name-part taxon-name-part-type="order">Branchiobdellida</tp:taxon-name-part></tp:taxon-name>, <tp:taxon-name><tp:taxon-name-part taxon-name-part-type="order">Acanthobdellida</tp:taxon-name-part></tp:taxon-name>, <tp:taxon-name><tp:taxon-name-part taxon-name-part-type="subclass">Hirudinea</tp:taxon-name-part></tp:taxon-name>. In: Schwoebeland J, Zwig P (Eds) Süsswasserfauna von Mitteleuropa.</source><publisher-name>Spectrum Akademischer Verlag</publisher-name>, <publisher-loc>Heidelberg, Berlin</publisher-loc>, <size units="page">178 pp</size>.</mixed-citation></ref></ref-list></tp:taxon-treatment>
