# Supplementary material for: New data on species diversity of Annelida (Oligochaeta, Hirudinea) in the Kharbey lakes system, Bolshezemelskaya tundra (Russia)
Source: Zookeys. 2020 Feb 10;910:43–78. doi: 10.3897/zookeys.910.48486 (PMC7026200; doi:10.3897/zookeys.910.48486)
Supplement: XML Treatment for Haemopis sanguisuga [file zookeys.910.48486-treatment68.xml]

<!DOCTYPE tp:taxon-treatment
  PUBLIC "-//TaxonX//DTD Taxonomic Treatment Publishing DTD v0 20100105//EN" "tax-treatment-NSO.dtd">
<tp:taxon-treatment xmlns:tp="http://www.plazi.org/taxpub"><tp:treatment-meta><kwd-group><label>Taxon classification</label><kwd><named-content xmlns:xlink="http://www.w3.org/1999/xlink" content-type="kingdom">Animalia</named-content></kwd><kwd><named-content xmlns:xlink="http://www.w3.org/1999/xlink" content-type="order">Arhynchobdellida</named-content></kwd><kwd><named-content xmlns:xlink="http://www.w3.org/1999/xlink" content-type="family">Haemopidae</named-content></kwd></kwd-group><mixed-citation publication-type="journal"><person-group><name><surname>Baturina</surname><given-names>Maria A.</given-names></name><name><surname>Kaygorodova</surname><given-names>Irina A.</given-names></name><name><surname>Loskutova</surname><given-names>Olga A.</given-names></name></person-group><article-title>New data on species diversity of <tp:taxon-name><tp:taxon-name-part taxon-name-part-type="phylum">Annelida</tp:taxon-name-part></tp:taxon-name> (<tp:taxon-name><tp:taxon-name-part taxon-name-part-type="subclass">Oligochaeta</tp:taxon-name-part></tp:taxon-name>, <tp:taxon-name><tp:taxon-name-part taxon-name-part-type="subclass">Hirudinea</tp:taxon-name-part></tp:taxon-name>) in the Kharbey lakes system, Bolshezemelskaya tundra (Russia)</article-title><source>Zookeys</source><day>10</day><month>2</month><year>2020</year><volume>910</volume><fpage>43</fpage><lpage>78</lpage><pub-id pub-id-type="doi">10.3897/zookeys.910.48486</pub-id></mixed-citation></tp:treatment-meta><tp:nomenclature><label>68.</label><tp:taxon-name><object-id xmlns:xlink="http://www.w3.org/1999/xlink" content-type="arpha" xlink:type="simple">096FDBD9-80F3-5B36-9D51-C9C14E179A6A</object-id>
                          <tp:taxon-name-part taxon-name-part-type="genus" reg="Haemopis">Haemopis</tp:taxon-name-part>
                          <tp:taxon-name-part taxon-name-part-type="species" reg="sanguisuga">sanguisuga</tp:taxon-name-part>
                        </tp:taxon-name><tp:taxon-authority>(Linnaeus, 1758)</tp:taxon-authority><tp:nomenclature-citation-list><tp:nomenclature-citation><tp:taxon-name>
                              <tp:taxon-name-part taxon-name-part-type="genus" reg="Hirudo">Hirudo</tp:taxon-name-part> <tp:taxon-name-part taxon-name-part-type="species" reg="sanguisuga">sanguisuga</tp:taxon-name-part></tp:taxon-name><comment>Linnaeus, 1758</comment></tp:nomenclature-citation><tp:nomenclature-citation><tp:taxon-name>
                              <tp:taxon-name-part taxon-name-part-type="genus" reg="Haemopis">Haemopis</tp:taxon-name-part> <tp:taxon-name-part taxon-name-part-type="species" reg="sanguisuga">sanguisuga</tp:taxon-name-part></tp:taxon-name><comment>Blanchard, 1894</comment></tp:nomenclature-citation></tp:nomenclature-citation-list></tp:nomenclature><tp:treatment-sec sec-type="distribution" id="SECID0EBOCK"><title>Geographic distribution.</title><p>Transpalearctic species. Widespread in all Europe and Asia up to Far East. In tundra zone on Russia: Lukin describes them as characteristic for Northern Eurasia (1976) and specifically for Komi Republic water bodies (1957).</p></tp:treatment-sec><tp:treatment-sec sec-type="Location" id="SECID0EGOCK"><title>Location.</title><p>There is no specimen in our collection from the Kharbey area.</p></tp:treatment-sec><tp:treatment-sec sec-type="ecology" id="SECID0ELOCK"><title>Ecology.</title><p>This so called "large false horse leech" is a predator and lives mainly in shallow ponds, occasionally in temporary ponds where sediments remain wet; it is found only in the shore zone.</p></tp:treatment-sec></tp:taxon-treatment>
